# Supplementary material for: Poly[[diaqua-μ4-tartrato-μ2-tartrato-dimanganese(II)] dihydrate]
Source: Acta Crystallogr Sect E Struct Rep Online. 2008 Jan 16;64(Pt 2):m360. doi: 10.1107/S1600536807067839 (PMC2960245; doi:10.1107/S1600536807067839)
Supplement: Supplementary file 1 [file e-64-0m360-sup1.cif]

##############################################################################
###                                                                        ###
###        Electronic paper (Acta Crystallographica Section E)             ###
###                                                                        ###
##############################################################################
#                                                                            #
# This CIF contains the data in a paper accepted for publication in Acta     #
# Crystallographica Section E. It conforms to the requirements of Notes      #
# for Authors for Section E, and has been peer reviewed under the auspices   #
# of the IUCr Commission on Journals.                                        #
#                                                                            #
# Full details of the Crystallographic Information File format               #
# are given in the paper "The Crystallographic Information File (CIF):       #
# a New Standard Archive File for Crystallography" by S. R. Hall, F. H.      #
# Allen and I. D. Brown [Acta Cryst. (1991), A47, 655-685].                  #
#                                                                            #
# The current version of the core CIF dictionary is obtainable from          #
# ftp://ftp.iucr.org/pub/cif_core.dic. The current version number is 2.1.    #
#                                                                            #
# Software is freely available for graphical display of the structure(s) in  #
# this CIF.  For information consult the CIF home page http://www.iucr.org/  #
# cif/home.html                                                              #
#                                                                            #
##############################################################################
                                             
data_I
_audit_creation_method     SHELXL-97
_chemical_name_systematic
;
Poly[[diaqua-\m~4~-tartrato-\m~2~-tartrato-dimanganese(II)] dihydrate]
;
_chemical_name_common     ?
_chemical_formula_moiety     'C4 H6 Mn O7, H2 O'
_chemical_formula_sum     'C4 H8 Mn O8'
_chemical_formula_iupac     '[Mn (C4 H4 O6) (H2 O)], H2 O'
_chemical_formula_weight     239.04
_chemical_melting_point     ?
_symmetry_cell_setting     Monoclinic
_symmetry_space_group_name_H-M     'P 2/c'
_symmetry_space_group_name_Hall     '-P 2yc'
loop_
    _symmetry_equiv_pos_as_xyz
    'x, y, z'
    '-x, y, -z+1/2'
    '-x, -y, -z'
    'x, -y, z-1/2'
_cell_length_a     11.029(3)
_cell_length_b     7.3925(18)
_cell_length_c     10.165(3)
_cell_angle_alpha     90.00
_cell_angle_beta     112.149(3)
_cell_angle_gamma     90.00
_cell_volume     767.6(3)
_cell_formula_units_Z     4
_cell_measurement_reflns_used     456
_cell_measurement_theta_min     2.78
_cell_measurement_theta_max     22.31
_cell_measurement_temperature     293(2)
_exptl_crystal_description     block
_exptl_crystal_colour     yellow
_exptl_crystal_size_max     0.25
_exptl_crystal_size_mid     0.20
_exptl_crystal_size_min     0.18
_exptl_crystal_density_diffrn     2.068
_exptl_crystal_density_meas     ?
_exptl_crystal_density_method     'not measured'
_exptl_crystal_F_000     484
_exptl_absorpt_coefficient_mu     1.736
_exptl_absorpt_correction_type     multi-scan
_exptl_absorpt_process_details     '(SADABS; Bruker, 2001)'
_exptl_absorpt_correction_T_min     0.661
_exptl_absorpt_correction_T_max     0.739
_exptl_special_details
;
;
_diffrn_ambient_temperature     293(2)
_diffrn_radiation_type     MoK\a
_diffrn_radiation_wavelength     0.71073
_diffrn_radiation_source     'fine-focus sealed tube'
_diffrn_radiation_monochromator     graphite
_diffrn_measurement_device_type     'Bruker SMART CCD'
_diffrn_measurement_method     \w
_diffrn_detector_area_resol_mean     ?
_diffrn_reflns_number     3884
_diffrn_reflns_av_R_equivalents     0.0121
_diffrn_reflns_av_sigmaI/netI     0.0146
_diffrn_reflns_theta_min     1.99
_diffrn_reflns_theta_max     26.04
_diffrn_reflns_theta_full     26.04
_diffrn_measured_fraction_theta_max     0.987
_diffrn_measured_fraction_theta_full     0.987
_diffrn_reflns_limit_h_min     -12
_diffrn_reflns_limit_h_max     13
_diffrn_reflns_limit_k_min     -9
_diffrn_reflns_limit_k_max     5
_diffrn_reflns_limit_l_min     -12
_diffrn_reflns_limit_l_max     12
_diffrn_standards_number     ?
_diffrn_standards_interval_count     ?
_diffrn_standards_interval_time     ?
_diffrn_standards_decay_%     ?
_refine_special_details
;
 Refinement of F^2^ against ALL reflections.  The weighted R-factor wR and
 goodness of fit S are based on F^2^, conventional R-factors R are based
 on F, with F set to zero for negative F^2^. The threshold expression of
 F^2^ > 2sigma(F^2^) is used only for calculating R-factors(gt) etc. and is
 not relevant to the choice of reflections for refinement.  R-factors based
 on F^2^ are statistically about twice as large as those based on F, and R-
 factors based on ALL data will be even larger.
;
_reflns_number_total     1507
_reflns_number_gt     1481
_reflns_threshold_expression     I>2\s(I)
_refine_ls_structure_factor_coef     Fsqd
_refine_ls_matrix_type     full
_refine_ls_R_factor_all     0.0275
_refine_ls_R_factor_gt     0.0271
_refine_ls_wR_factor_gt     0.0735
_refine_ls_wR_factor_ref     0.0738
_refine_ls_goodness_of_fit_ref     1.105
_refine_ls_restrained_S_all     1.105
_refine_ls_number_reflns     1507
_refine_ls_number_parameters     118
_refine_ls_number_restraints     0
_refine_ls_hydrogen_treatment     constr
_refine_ls_weighting_scheme     calc
_refine_ls_weighting_details
         'calc w=1/[\s^2^(Fo^2^)+(0.0399P)^2^+0.6888P] where P=(Fo^2^+2Fc^2^)/3'
_atom_sites_solution_hydrogens     geom
_atom_sites_solution_primary     direct
_atom_sites_solution_secondary     difmap
_refine_ls_shift/su_max     0.000
_refine_ls_shift/su_mean     0.000
_refine_diff_density_max     0.454
_refine_diff_density_min     -0.686
_refine_ls_extinction_method     none
_refine_ls_extinction_coef     ?
loop_
    _atom_type_symbol
    _atom_type_description
    _atom_type_scat_dispersion_real
    _atom_type_scat_dispersion_imag
    _atom_type_scat_source
    'C' 'C' 0.0033 0.0016
                         'International Tables Vol C Tables 4.2.6.8 and 6.1.1.4'
    'H' 'H' 0.0000 0.0000
                         'International Tables Vol C Tables 4.2.6.8 and 6.1.1.4'
    'O' 'O' 0.0106 0.0060
                         'International Tables Vol C Tables 4.2.6.8 and 6.1.1.4'
    'Mn' 'Mn' 0.3368 0.7283
                         'International Tables Vol C Tables 4.2.6.8 and 6.1.1.4'
_computing_data_collection     'SMART (Bruker, 2001)'
_computing_cell_refinement     'SAINT (Bruker, 2001)'
_computing_data_reduction     'SAINT (Bruker, 2001)'
_computing_structure_solution     'SHELXS97 (Sheldrick, 1997a)'
_computing_structure_refinement     'SHELXL97 (Sheldrick, 1997a)'
_computing_molecular_graphics     'SHELXTL (Sheldrick, 1997b)'
_computing_publication_material     'SHELXL97 (Sheldrick, 1997a)'
loop_
    _atom_site_type_symbol
    _atom_site_label
    _atom_site_fract_x
    _atom_site_fract_y
    _atom_site_fract_z
    _atom_site_U_iso_or_equiv
    _atom_site_adp_type
    _atom_site_calc_flag
    _atom_site_refinement_flags
    _atom_site_occupancy
    _atom_site_disorder_assembly
    _atom_site_disorder_group
    Mn Mn1 0.25422(3) 0.14754(4) 0.41123(3) 0.01934(13) Uani d . 1 . .
    C C1 0.13897(18) 0.5035(3) 0.43625(19) 0.0179(4) Uani d . 1 . .
    C C2 0.07525(17) 0.4815(2) 0.27492(18) 0.0162(4) Uani d . 1 . .
    H H2 0.1024 0.5821 0.2294 0.019 Uiso calc R 1 . .
    C C3 0.42697(17) -0.2562(3) 0.74009(19) 0.0181(4) Uani d . 1 . .
    H H3 0.3829 -0.3503 0.6706 0.022 Uiso calc R 1 . .
    C C4 0.35823(17) -0.0765(3) 0.68319(19) 0.0200(4) Uani d . 1 . .
    O O1 0.20895(14) 0.3801(2) 0.51027(14) 0.0251(3) Uani d . 1 . .
    O O2 0.11465(16) 0.65022(18) 0.48441(15) 0.0242(3) Uani d . 1 . .
    O O3 0.11895(14) 0.31700(19) 0.23691(14) 0.0212(3) Uani d . 1 . .
    H H3A 0.1245 0.3256 0.1590 0.032 Uiso d R 1 . .
    O O4 0.41270(13) -0.30125(19) 0.87015(14) 0.0206(3) Uani d . 1 . .
    H H4 0.4041 -0.4114 0.8703 0.031 Uiso d R 1 . .
    O O5 0.28552(14) -0.00821(19) 0.73884(15) 0.0241(3) Uani d . 1 . .
    O O6 0.37862(15) -0.0127(2) 0.57879(16) 0.0315(4) Uani d . 1 . .
    O O1W 0.08037(15) -0.0100(2) 0.39729(17) 0.0306(3) Uani d . 1 . .
    H H1WA 0.0662 -0.1156 0.3707 0.046 Uiso d R 1 . .
    H H1WB 0.0915 -0.0298 0.4808 0.046 Uiso d R 1 . .
    O O2W 0.6263(2) 0.3474(2) 0.6453(2) 0.0511(5) Uani d . 1 . .
    H H2WA 0.6577 0.2909 0.7200 0.077 Uiso d R 1 . .
    H H2WB 0.5735 0.2819 0.5859 0.077 Uiso d R 1 . .
loop_
    _atom_site_aniso_label
    _atom_site_aniso_U_11
    _atom_site_aniso_U_22
    _atom_site_aniso_U_33
    _atom_site_aniso_U_12
    _atom_site_aniso_U_13
    _atom_site_aniso_U_23
    Mn1 0.02154(19) 0.01935(19) 0.01749(19) 0.00330(10) 0.00775(13) 0.00311(10)
    C1 0.0182(8) 0.0198(9) 0.0160(9) -0.0034(7) 0.0067(7) -0.0012(7)
    C2 0.0180(9) 0.0170(9) 0.0139(8) 0.0015(7) 0.0064(7) 0.0005(7)
    C3 0.0175(9) 0.0200(9) 0.0165(8) -0.0014(7) 0.0060(7) 0.0010(7)
    C4 0.0158(8) 0.0228(10) 0.0182(9) -0.0014(7) 0.0028(7) 0.0040(7)
    O1 0.0303(8) 0.0254(7) 0.0158(7) 0.0064(6) 0.0045(6) 0.0005(5)
    O2 0.0358(8) 0.0200(7) 0.0177(7) 0.0007(6) 0.0110(6) -0.0020(5)
    O3 0.0274(7) 0.0235(7) 0.0143(6) 0.0079(6) 0.0095(5) 0.0012(5)
    O4 0.0242(7) 0.0193(7) 0.0208(7) 0.0014(5) 0.0112(5) 0.0051(5)
    O5 0.0274(7) 0.0215(7) 0.0261(7) 0.0038(6) 0.0131(6) 0.0038(5)
    O6 0.0261(7) 0.0416(9) 0.0294(8) 0.0111(6) 0.0136(6) 0.0194(7)
    O1W 0.0302(8) 0.0250(8) 0.0336(8) -0.0013(6) 0.0086(6) 0.0057(6)
    O2W 0.0643(13) 0.0254(9) 0.0473(12) 0.0007(8) 0.0024(10) 0.0043(7)
_geom_special_details
;
 All esds (except the esd in the dihedral angle between two l.s. planes)
 are estimated using the full covariance matrix.  The cell esds are taken
 into account individually in the estimation of esds in distances, angles
 and torsion angles; correlations between esds in cell parameters are only
 used when they are defined by crystal symmetry.  An approximate (isotropic)
 treatment of cell esds is used for estimating esds involving l.s. planes.
;
loop_
    _geom_bond_atom_site_label_1
    _geom_bond_atom_site_label_2
    _geom_bond_site_symmetry_2
    _geom_bond_distance
    _geom_bond_publ_flag
    Mn1 O6 . 2.1036(15) y
    Mn1 O1 . 2.1444(15) y
    Mn1 O5 4 2.1695(15) y
    Mn1 O1W . 2.2018(16) y
    Mn1 O3 . 2.2230(14) y
    Mn1 O4 4 2.2518(14) y
    C1 O1 . 1.247(2) ?
    C1 O2 . 1.260(2) ?
    C1 C2 . 1.530(2) ?
    C2 O3 . 1.415(2) ?
    C2 C2 2 1.542(3) ?
    C2 H2 . 0.9800 ?
    C3 O4 . 1.429(2) ?
    C3 C4 . 1.530(3) ?
    C3 C3 2_656 1.546(3) ?
    C3 H3 . 0.9800 ?
    C4 O5 . 1.249(2) ?
    C4 O6 . 1.257(2) ?
    O3 H3A . 0.8199 ?
    O4 Mn1 4_556 2.2518(14) ?
    O4 H4 . 0.8198 ?
    O5 Mn1 4_556 2.1695(15) ?
    O1W H1WA . 0.8215 ?
    O1W H1WB . 0.8237 ?
    O2W H2WA . 0.8201 ?
    O2W H2WB . 0.8201 ?
loop_
    _geom_angle_atom_site_label_1
    _geom_angle_atom_site_label_2
    _geom_angle_atom_site_label_3
    _geom_angle_site_symmetry_1
    _geom_angle_site_symmetry_3
    _geom_angle
    _geom_angle_publ_flag
    O6 Mn1 O1 . . 105.52(6) ?
    O6 Mn1 O5 . 4 97.63(6) ?
    O1 Mn1 O5 . 4 153.64(6) ?
    O6 Mn1 O1W . . 92.32(6) ?
    O1 Mn1 O1W . . 95.92(6) ?
    O5 Mn1 O1W 4 . 95.55(6) ?
    O6 Mn1 O3 . . 178.49(5) ?
    O1 Mn1 O3 . . 73.58(5) ?
    O5 Mn1 O3 4 . 83.51(5) ?
    O1W Mn1 O3 . . 86.58(6) ?
    O6 Mn1 O4 . 4 96.86(6) ?
    O1 Mn1 O4 . 4 90.96(6) ?
    O5 Mn1 O4 4 4 73.67(5) ?
    O1W Mn1 O4 . 4 166.64(6) ?
    O3 Mn1 O4 . 4 84.40(5) ?
    O1 C1 O2 . . 124.68(17) ?
    O1 C1 C2 . . 119.90(16) ?
    O2 C1 C2 . . 115.41(16) ?
    O3 C2 C1 . . 108.55(14) ?
    O3 C2 C2 . 2 110.22(11) ?
    C1 C2 C2 . 2 110.78(18) ?
    O3 C2 H2 . . 109.1 ?
    C1 C2 H2 . . 109.1 ?
    C2 C2 H2 2 . 109.1 ?
    O4 C3 C4 . . 109.91(15) ?
    O4 C3 C3 . 2_656 110.62(18) ?
    C4 C3 C3 . 2_656 113.12(11) ?
    O4 C3 H3 . . 107.7 ?
    C4 C3 H3 . . 107.7 ?
    C3 C3 H3 2_656 . 107.7 ?
    O5 C4 O6 . . 125.50(19) ?
    O5 C4 C3 . . 119.39(16) ?
    O6 C4 C3 . . 115.08(17) ?
    C1 O1 Mn1 . . 120.25(12) ?
    C2 O3 Mn1 . . 117.52(10) ?
    C2 O3 H3A . . 110.8 ?
    Mn1 O3 H3A . . 122.8 ?
    C3 O4 Mn1 . 4_556 114.70(10) ?
    C3 O4 H4 . . 106.7 ?
    Mn1 O4 H4 4_556 . 113.7 ?
    C4 O5 Mn1 . 4_556 119.92(12) ?
    C4 O6 Mn1 . . 128.71(13) ?
    Mn1 O1W H1WA . . 125.2 ?
    Mn1 O1W H1WB . . 103.9 ?
    H1WA O1W H1WB . . 96.1 ?
    H2WA O2W H2WB . . 108.4 ?
loop_
    _geom_hbond_atom_site_label_D
    _geom_hbond_atom_site_label_H
    _geom_hbond_atom_site_label_A
    _geom_hbond_site_symmetry_A
    _geom_hbond_distance_DH
    _geom_hbond_distance_HA
    _geom_hbond_distance_DA
    _geom_hbond_angle_DHA
    _geom_hbond_publ_flag
    O4 H4 O2W 2_646 0.82 1.81 2.628(2) 175 y
    O3 H3A O2 4_565 0.82 1.75 2.561(2) 173 y
    O1W H1WA O2 1_545 0.82 2.04 2.643(2) 130 y
    O2W H2WA O5 2_656 0.82 2.29 2.895(2) 131 y
    O2W H2WB O4 4 0.82 2.25 2.919(3) 140 y
data_global
_journal_date_recd_electronic     2007-12-10
_journal_date_accepted     2007-12-20
_journal_name_full     'Acta Crystallographica, Section E'
_journal_year     2008
_journal_volume     64
_journal_issue      2
_journal_page_first     m360
_journal_page_last     m360
_journal_paper_category     QM
_journal_coeditor_code     HB2676
_publ_contact_author_name     'Chunhua Ge'
_publ_contact_author_address
;
College of Chemistry
Liaoning University
Shenyang
110036
People's Republic of China
;
_publ_contact_author_email     chhge@lnu.edu.cn
_publ_contact_author_fax     ?
_publ_contact_author_phone     ?
_publ_section_title
;
Poly[[diaqua-\m~4~-tartrato-\m~2~-tartrato-dimanganese(II)] dihydrate]
;
loop_
    _publ_author_name
    _publ_author_footnote
    _publ_author_address
    'Ge, Chunhua' .
;
College of Chemistry
Liaoning University
Shenyang 110036
People's Republic of China
;
    'Zhao, Zhen' .
;
Department of Chemistry
Anshan Normal University
Anshan 114007
People's Republic of China
;
    'Han, Guangxi' .
;
College of Chemistry
Liaoning University
Shenyang 110036
People's Republic of China
;
    'Zhang, Xiangdong' .
;
College of Chemistry
Liaoning University
Shenyang 110036
People's Republic of China
;
