# Supplementary material for: Poly[[diaqua-μ4-tartrato-μ2-tartrato-dimanganese(II)] dihydrate]
Source: Acta Crystallogr Sect E Struct Rep Online. 2008 Jan 16;64(Pt 2):m360. doi: 10.1107/S1600536807067839 (PMC2960245; doi:10.1107/S1600536807067839)
Supplement: Supplementary file 2 [file e-64-0m360-Isup2.hkl]

# 
# h,k,l, Fc-squared, Fo-squared, sigma(Fo-squared) and status flag 
# 
data_I
_shelx_title ' 1 in P2/c' 
_shelx_refln_list_code          4 
_shelx_F_calc_maximum      130.56 
_exptl_crystal_F_000       484.00 
_reflns_d_resolution_high  0.8096 
 
loop_ 
 _symmetry_equiv_pos_as_xyz 
 'x, y, z' 
 '-x, y, -z+1/2' 
 '-x, -y, -z' 
 'x, -y, z-1/2' 
 
_cell_length_a    11.0287 
_cell_length_b     7.3925 
_cell_length_c    10.1654 
_cell_angle_alpha  90.000 
_cell_angle_beta  112.149 
_cell_angle_gamma  90.000 
 
_shelx_F_squared_multiplier     1.000 
 
loop_ 
 _refln_index_h 
 _refln_index_k 
 _refln_index_l 
 _refln_F_squared_calc 
 _refln_F_squared_meas 
 _refln_F_squared_sigma 
 _refln_observed_status 
   1   0   0        5.11        0.90      0.20 o 
   2   0   0     6887.84     5415.68    228.60 o 
   3   0   0      189.06      211.12      2.60 o 
   4   0   0     2462.44     2484.29     25.38 o 
   5   0   0      195.32      180.71      3.82 o 
   6   0   0    11531.62    10435.37    119.27 o 
   7   0   0       15.68       21.08      1.43 o 
   8   0   0     3119.20     3313.29     33.32 o 
   9   0   0       51.49       41.65      1.47 o 
  10   0   0      291.03      271.43      6.90 o 
  11   0   0      101.67      102.04      3.86 o 
  12   0   0      176.31      194.84      5.93 o 
   0   1   0     1437.29     1402.28     25.81 o 
   1   1   0     2242.87     2238.44     30.61 o 
   2   1   0     3712.84     3401.11     43.48 o 
   3   1   0     5630.40     5528.39     71.45 o 
   4   1   0     3849.06     3891.23     28.85 o 
   5   1   0      271.24      227.46      2.02 o 
   6   1   0     1124.93     1053.82      7.84 o 
   7   1   0       20.71       17.52      0.50 o 
   8   1   0      479.86      474.71      4.42 o 
   9   1   0      505.20      522.85      6.40 o 
  10   1   0      336.35      336.87      4.69 o 
  11   1   0      446.25      432.50      7.08 o 
  12   1   0      125.17      135.02      4.85 o 
   0   2   0      645.23      685.34      8.65 o 
   1   2   0     2044.69     2021.35     20.58 o 
   2   2   0        4.82        6.29      1.33 o 
   3   2   0      829.89     1036.70     10.74 o 
   4   2   0      285.67      240.30      3.01 o 
   5   2   0      769.87      766.47      7.20 o 
   6   2   0      261.54      297.52      2.63 o 
   7   2   0      803.21      760.98      7.36 o 
   8   2   0       72.65       64.54      1.32 o 
   9   2   0      293.44      270.00      3.93 o 
  10   2   0       10.94       12.24      0.79 o 
  11   2   0      108.94      116.81      2.68 o 
  12   2   0      115.46      111.52      4.47 o 
   0   3   0     4396.89     4614.44     64.23 o 
   1   3   0      302.12      290.47      3.45 o 
   2   3   0     2941.78     2951.89     30.22 o 
   3   3   0      112.13      117.34      1.77 o 
   4   3   0    10326.87     9268.52    115.71 o 
   5   3   0       68.58       90.20      1.58 o 
   6   3   0      324.28      353.18      7.29 o 
   7   3   0       71.45       64.06      1.96 o 
   8   3   0      376.67      396.96      6.59 o 
   9   3   0       65.28       55.71      2.00 o 
  10   3   0     1760.98     1777.53     23.62 o 
  11   3   0        2.43        3.57      0.76 o 
   0   4   0      488.25      464.96      6.75 o 
   1   4   0        4.58        2.91      0.28 o 
   2   4   0     4384.13     4525.33     45.61 o 
   3   4   0      153.94      200.49      5.71 o 
   4   4   0     2238.82     2147.88     21.99 o 
   5   4   0      156.58      140.88      3.03 o 
   6   4   0      196.88      214.57      4.14 o 
   7   4   0       88.67       88.35      2.49 o 
   8   4   0     1432.28     1449.54     24.78 o 
   9   4   0      104.20      110.27      3.07 o 
  10   4   0      356.03      372.96      7.21 o 
  11   4   0        6.89        7.60      2.02 o 
   0   5   0       49.00       64.33      3.29 o 
   1   5   0        0.00        1.01      0.26 o 
   2   5   0      248.79      246.75      2.89 o 
   3   5   0      145.81      152.26      2.06 o 
   4   5   0      450.61      481.36      7.43 o 
   5   5   0        2.99        3.42      0.67 o 
   6   5   0        5.79        8.03      1.28 o 
   7   5   0      104.33       97.35      2.77 o 
   8   5   0       74.09       71.03      2.44 o 
   9   5   0       72.40       77.07      2.61 o 
  10   5   0       99.90       91.75      2.98 o 
   0   6   0     5813.14     6016.31     72.88 o 
   1   6   0      346.30      370.11      4.11 o 
   2   6   0      871.74      827.33      9.30 o 
   3   6   0        2.12        3.34      0.46 o 
   4   6   0        9.35        9.55      0.68 o 
   5   6   0      587.67      564.43      8.84 o 
   6   6   0     1038.16     1054.29     14.96 o 
   7   6   0       77.85       76.72      2.57 o 
   8   6   0      730.78      748.40     11.65 o 
   9   6   0      158.92      163.01      4.19 o 
   0   7   0      821.73      824.41     15.06 o 
   1   7   0      100.41      107.90      2.18 o 
   2   7   0      782.74      776.43      9.04 o 
   3   7   0       95.14       93.54      2.08 o 
   4   7   0     1582.82     1575.24     21.11 o 
   5   7   0       11.95       10.04      1.51 o 
   6   7   0     1329.84     1361.80     18.97 o 
   7   7   0      141.12      143.07      4.21 o 
   8   7   0      128.82      126.57      5.04 o 
   0   8   0      792.18      807.77     16.36 o 
   1   8   0       36.11       35.67      1.33 o 
   2   8   0      228.90      213.14      7.43 o 
   3   8   0        6.60        6.96      0.92 o 
   4   8   0      163.88      160.40      3.93 o 
   5   8   0        6.66        7.80      1.02 o 
   6   8   0      200.68      206.58      6.75 o 
   1   9   0        1.34        0.97      0.79 o 
   2   9   0      102.27      103.53      4.33 o 
 -12   1   1      173.50      169.08      5.42 o 
 -11   1   1      446.34      456.10      7.23 o 
 -10   1   1      165.27      148.36      2.61 o 
  -9   1   1      262.28      246.66      3.05 o 
  -8   1   1      853.69      880.46      7.47 o 
  -7   1   1        3.00        4.92      0.37 o 
  -6   1   1     1286.32     1284.02      9.39 o 
  -5   1   1     4132.90     4164.82     30.36 o 
  -4   1   1      323.65      338.86      2.70 o 
  -3   1   1    10175.89     8599.04     89.79 o 
  -2   1   1     1035.37     1036.60     10.65 o 
  -1   1   1     1740.62     1760.69     25.84 o 
   0   1   1     9026.82     6987.28    939.01 o 
   1   1   1     4122.72     3817.95     44.23 o 
   3   1   1     4021.77     4116.21     33.15 o 
   4   1   1      806.86      855.86      6.94 o 
   5   1   1     3705.68     3694.12     27.90 o 
   6   1   1     2040.40     2086.40     15.06 o 
   7   1   1     1798.72     1730.08     13.87 o 
   8   1   1       15.88       16.83      0.69 o 
   9   1   1       48.19       50.24      1.42 o 
  10   1   1       53.48       48.88      1.47 o 
  11   1   1      232.39      218.27      3.68 o 
  12   1   1       93.36       97.95      2.89 o 
 -12   2   1      208.45      212.81      6.42 o 
 -11   2   1       44.07       45.05      4.67 o 
 -10   2   1      697.19      731.58      7.44 o 
  -9   2   1      854.67      854.41      8.36 o 
  -8   2   1     1194.72     1216.65     10.06 o 
  -7   2   1     3549.01     3552.43     27.48 o 
  -6   2   1     1876.37     1948.05     14.00 o 
  -5   2   1     1512.66     1597.13     14.20 o 
  -4   2   1     3854.89     3880.48     35.32 o 
  -3   2   1       24.44       19.19      2.45 o 
  -2   2   1     2310.78     2129.54     21.62 o 
  -1   2   1      763.18      814.04      7.21 o 
   0   2   1     1629.97     1806.35     18.34 o 
   1   2   1     6630.50     6052.48     73.12 o 
   2   2   1     3955.24     3806.52     39.95 o 
   3   2   1     3848.69     3611.21     40.29 o 
   4   2   1       68.09       54.40      1.11 o 
   5   2   1      617.04      631.93      7.57 o 
   6   2   1      247.14      243.33      2.86 o 
   7   2   1     1095.71     1097.38     10.25 o 
   8   2   1      206.06      187.35      3.16 o 
   9   2   1     1552.64     1559.11     16.68 o 
  10   2   1      186.68      193.40      3.34 o 
  11   2   1      716.08      746.54      9.16 o 
 -12   3   1        2.15        2.13      0.69 o 
 -11   3   1       10.85       12.41      1.10 o 
 -10   3   1       99.26       91.40      2.69 o 
  -9   3   1        2.19        3.80      0.69 o 
  -8   3   1      116.03      116.46      2.83 o 
  -7   3   1      352.60      349.27      5.74 o 
  -6   3   1      103.40      116.57      2.61 o 
  -5   3   1      363.11      375.15      5.76 o 
  -4   3   1       37.40       51.39      1.12 o 
  -3   3   1      890.02      892.63      9.42 o 
  -2   3   1      234.68      209.64      2.24 o 
  -1   3   1      427.86      540.47      5.05 o 
   0   3   1        1.66        5.91      0.62 o 
   1   3   1      208.94      185.10      2.42 o 
   2   3   1     1603.75     1733.71     17.67 o 
   3   3   1     3500.57     3654.35     37.35 o 
   4   3   1      685.07      654.25      7.30 o 
   5   3   1      863.25      923.88     10.07 o 
   6   3   1        7.89        7.77      1.19 o 
   7   3   1       77.15       76.40      2.92 o 
   8   3   1      198.71      193.46      4.94 o 
   9   3   1      107.58      101.49      2.82 o 
  10   3   1      149.98      148.20      3.69 o 
  11   3   1      144.56      139.44      4.76 o 
 -11   4   1        5.34        5.57      0.86 o 
 -10   4   1      245.16      231.87      4.88 o 
  -9   4   1      121.79      120.52      3.14 o 
  -8   4   1       33.75       33.94      1.56 o 
  -7   4   1      908.90      919.83     12.91 o 
  -6   4   1      115.32      112.63      2.72 o 
  -5   4   1       82.73       94.39      4.00 o 
  -4   4   1     2141.99     2109.44     26.54 o 
  -3   4   1       91.57      111.30      1.81 o 
  -2   4   1       68.81       74.68      2.68 o 
  -1   4   1     2419.66     2445.52     21.22 o 
   0   4   1       95.68      114.98      1.56 o 
   1   4   1     1539.47     1546.00     13.72 o 
   2   4   1      405.99      376.73      4.55 o 
   3   4   1      490.03      518.89      6.04 o 
   4   4   1      187.99      195.94      2.85 o 
   5   4   1      144.88      140.32      3.08 o 
   6   4   1       42.74       47.90      1.75 o 
   7   4   1      180.96      171.93      3.77 o 
   8   4   1       30.41       28.95      1.50 o 
   9   4   1      650.93      646.03     10.18 o 
  10   4   1        1.00        1.49      0.59 o 
 -10   5   1      274.59      284.71     12.17 o 
  -9   5   1      332.48      320.33      6.13 o 
  -8   5   1      495.16      505.45      8.30 o 
  -7   5   1      169.24      161.98      3.70 o 
  -6   5   1       90.66       86.44      2.48 o 
  -5   5   1      726.88      730.03     10.54 o 
  -4   5   1      737.14      699.62      7.94 o 
  -3   5   1     3964.59     4034.70     39.95 o 
  -2   5   1     1165.18     1301.43     11.80 o 
  -1   5   1     3475.71     3465.27     29.95 o 
   0   5   1       39.80       35.14      1.32 o 
   1   5   1      570.56      556.22      5.92 o 
   2   5   1      362.21      331.28      3.67 o 
   3   5   1     1376.78     1446.68     15.32 o 
   4   5   1      765.74      754.15     13.62 o 
   5   5   1     2187.61     2204.14     28.24 o 
   6   5   1      322.91      328.79      5.88 o 
   7   5   1      669.78      641.63      9.95 o 
   8   5   1      183.41      166.52      4.00 o 
   9   5   1      319.64      327.77      6.38 o 
  10   5   1        0.33        6.04      1.40 o 
  -9   6   1      199.98      196.83      8.48 o 
  -8   6   1      124.94      118.19      3.34 o 
  -7   6   1      536.07      524.18      8.64 o 
  -6   6   1      728.49      734.75     20.08 o 
  -5   6   1      230.44      227.90      4.54 o 
  -4   6   1       90.73       87.77      2.46 o 
  -3   6   1       24.75       25.96      0.99 o 
  -2   6   1      178.15      160.81      2.64 o 
  -1   6   1      839.53      836.19      8.07 o 
   0   6   1      957.18      988.45      9.38 o 
   1   6   1      548.29      539.80      5.59 o 
   2   6   1       19.92       24.22      0.81 o 
   3   6   1        2.65        2.18      0.55 o 
   4   6   1       26.64       21.41      1.24 o 
   5   6   1      223.22      218.30      4.92 o 
   6   6   1      259.65      267.39      5.30 o 
   7   6   1      508.01      486.68     12.30 o 
   8   6   1        0.99        2.71      1.09 o 
   9   6   1      122.72      122.04      4.96 o 
  -8   7   1      189.00      194.01      4.66 o 
  -7   7   1        0.03        0.67      0.60 o 
  -6   7   1      100.95      104.16      3.07 o 
  -5   7   1        1.81        5.71      0.87 o 
  -4   7   1        1.56        3.54      2.25 o 
  -3   7   1       39.67       37.36      1.65 o 
  -2   7   1      155.25      148.92      2.68 o 
  -1   7   1       23.99       25.92      1.48 o 
   0   7   1      115.68      119.90      2.00 o 
   1   7   1      145.05      142.23      2.22 o 
   2   7   1        4.39        3.93      0.54 o 
   3   7   1       12.21       14.79      0.87 o 
   4   7   1        2.10        3.61      0.55 o 
   5   7   1      234.32      227.21      4.96 o 
   6   7   1        0.58        1.87      0.69 o 
   7   7   1        7.82        8.55      1.06 o 
  -6   8   1      255.13      269.47      5.68 o 
  -5   8   1      314.29      317.68      6.21 o 
  -4   8   1      132.20      128.53      3.44 o 
  -3   8   1      143.24      140.57      7.70 o 
  -2   8   1      241.22      231.34      7.00 o 
  -1   8   1      288.45      274.77      5.55 o 
   0   8   1      210.39      216.04      4.37 o 
   1   8   1     1316.21     1390.26     18.44 o 
   2   8   1      178.67      179.67      4.52 o 
   3   8   1      304.43      307.24      4.70 o 
   4   8   1      142.16      139.19      3.63 o 
   5   8   1      100.18       91.73      2.96 o 
  -2   9   1       88.07       91.16      4.07 o 
  -1   9   1      155.89      154.62      5.42 o 
   0   9   1       37.95       32.80      2.33 o 
 -12   0   2       24.42       20.68      1.64 o 
 -11   0   2      884.18      883.05     17.13 o 
 -10   0   2       50.14       59.39      1.83 o 
  -9   0   2      176.48      188.29      3.52 o 
  -8   0   2      211.97      219.28      3.05 o 
  -7   0   2     1561.82     1605.58     16.50 o 
  -6   0   2       10.49       31.71      0.85 o 
  -5   0   2     3093.61     2979.39     29.86 o 
  -4   0   2      614.16      587.04     10.20 o 
  -3   0   2     1052.51     1129.22     11.51 o 
  -2   0   2     5517.93     5272.62     54.28 o 
  -1   0   2     5480.60     4993.49     90.82 o 
   0   0   2      120.12      110.48      1.72 o 
   1   0   2    17046.98    10741.36    183.54 o 
   2   0   2      823.39      847.36     10.75 o 
   3   0   2     2425.52     2514.30     30.71 o 
   4   0   2     1275.98     1339.28     16.94 o 
   5   0   2     6732.70     6385.51    121.72 o 
   6   0   2      518.14      551.04      7.89 o 
   7   0   2     3109.50     3224.81     39.87 o 
   8   0   2     1145.35     1140.52     15.31 o 
   9   0   2      269.88      259.64      4.78 o 
  10   0   2      120.16      125.53      3.11 o 
  11   0   2      806.23      831.84     17.29 o 
 -12   1   2      139.02      154.30      4.99 o 
 -11   1   2      559.86      569.95     16.09 o 
 -10   1   2       49.05       47.76      1.04 o 
  -9   1   2      129.98      117.99      2.00 o 
  -8   1   2      295.18      275.20      2.83 o 
  -7   1   2        4.64        6.36      0.36 o 
  -6   1   2      179.65      163.97      1.59 o 
  -5   1   2     4685.80     4437.64     32.39 o 
  -4   1   2      949.53     1029.64      8.17 o 
  -3   1   2     6189.89     6113.51     54.33 o 
  -2   1   2      652.76      667.02      6.03 o 
  -1   1   2        2.73        7.65      1.24 o 
   0   1   2        0.54        6.26      0.40 o 
   1   1   2      173.38      132.21      4.98 o 
   2   1   2     6953.97     6727.97    131.96 o 
   3   1   2     1800.99     1903.97     16.61 o 
   4   1   2      176.81      177.41      1.82 o 
   5   1   2     3055.33     3169.62     29.23 o 
   6   1   2     1495.64     1511.65     13.69 o 
   7   1   2      627.55      609.70      6.21 o 
   8   1   2        3.02        3.21      0.41 o 
   9   1   2        7.42        6.33      0.52 o 
  10   1   2       76.36       71.24      2.19 o 
  11   1   2      114.61      108.26      2.47 o 
 -12   2   2        9.02        9.51      1.34 o 
 -11   2   2      102.95      113.00      2.42 o 
 -10   2   2        6.21        7.50      0.66 o 
  -9   2   2      643.64      643.31      7.29 o 
  -8   2   2      398.55      379.64      3.70 o 
  -7   2   2      274.00      261.41      2.69 o 
  -6   2   2      501.65      538.37      5.28 o 
  -5   2   2      776.51      827.14      8.96 o 
  -4   2   2     4433.52     4322.41     45.24 o 
  -3   2   2     1769.60     1871.34     18.90 o 
  -2   2   2     2623.91     2688.00     21.25 o 
  -1   2   2      570.08      493.41      4.55 o 
   0   2   2       37.05       17.21      1.78 o 
   1   2   2     1465.74     1780.50     17.98 o 
   2   2   2    10186.10     9655.68    237.84 o 
   3   2   2       58.99       58.73      1.18 o 
   4   2   2      298.05      273.71      3.74 o 
   5   2   2      268.90      296.84      3.87 o 
   6   2   2       93.37       90.64      1.78 o 
   7   2   2      413.06      411.18      4.54 o 
   8   2   2       54.27       57.45      1.56 o 
   9   2   2        0.52        1.65      0.77 o 
  10   2   2       12.93       11.04      1.03 o 
  11   2   2      103.83      105.64      3.96 o 
 -12   3   2        2.02        2.08      0.66 o 
 -11   3   2      193.90      187.32      3.38 o 
 -10   3   2       76.57       78.29      1.95 o 
  -9   3   2     2366.74     2357.37     21.25 o 
  -8   3   2      179.48      179.68      2.53 o 
  -7   3   2     4475.68     4592.71     46.00 o 
  -6   3   2       16.96       20.55      0.88 o 
  -5   3   2     2342.34     2377.10     24.22 o 
  -4   3   2      691.23      664.89      7.42 o 
  -3   3   2     7732.94     7158.41     67.63 o 
  -2   3   2     2969.23     2951.93     25.95 o 
  -1   3   2     5051.35     4955.23     44.24 o 
   0   3   2      719.86      769.57      8.18 o 
   1   3   2     1140.14     1233.65     12.79 o 
   2   3   2     1151.88     1155.46     12.10 o 
   3   3   2     3588.87     3616.35     36.23 o 
   4   3   2      736.46      742.83      8.28 o 
   5   3   2      190.00      149.00      2.41 o 
   6   3   2      328.21      366.08      4.77 o 
   7   3   2        7.37        7.25      1.12 o 
   8   3   2      767.76      758.22     11.21 o 
   9   3   2      740.89      746.67     11.29 o 
  10   3   2      343.20      330.93      6.31 o 
 -11   4   2      181.59      186.49      4.32 o 
 -10   4   2       67.49       66.90      2.33 o 
  -9   4   2      636.28      629.26      9.69 o 
  -8   4   2      165.15      153.06      3.48 o 
  -7   4   2     1550.31     1539.54     20.25 o 
  -6   4   2     1326.01     1292.38     17.14 o 
  -5   4   2     1313.83     1392.52     18.17 o 
  -4   4   2     1549.43     1643.67     17.12 o 
  -3   4   2     1762.39     1864.53     16.36 o 
  -2   4   2        0.78        2.99      0.31 o 
  -1   4   2     1382.72     1189.08     10.69 o 
   0   4   2     2777.15     3051.17     26.36 o 
   1   4   2     2361.26     2434.37     24.68 o 
   2   4   2     4139.62     4146.84     41.48 o 
   3   4   2     2389.89     2538.84     25.88 o 
   4   4   2      875.73      865.60      9.63 o 
   5   4   2      248.49      237.32      3.49 o 
   6   4   2      519.19      528.98      8.25 o 
   7   4   2      501.88      537.92      8.57 o 
   8   4   2       17.12       19.16      1.85 o 
   9   4   2      691.05      696.06     20.01 o 
  10   4   2       18.71       18.35      1.36 o 
 -11   5   2       16.67       25.27      3.51 o 
 -10   5   2       90.42       85.52      3.61 o 
  -9   5   2       94.42       86.50      2.73 o 
  -8   5   2      165.70      152.93      6.42 o 
  -7   5   2      849.11      837.70     12.14 o 
  -6   5   2       34.16       34.87      1.82 o 
  -5   5   2       68.58       66.69      2.08 o 
  -4   5   2     1183.24     1167.93     15.62 o 
  -3   5   2        6.54        5.69      0.47 o 
  -2   5   2       43.04       40.36      0.92 o 
  -1   5   2      508.51      517.41      5.21 o 
   0   5   2      403.66      407.88      4.32 o 
   1   5   2       23.78       28.54      1.01 o 
   2   5   2      572.96      559.25      6.60 o 
   3   5   2       57.55       61.95      1.47 o 
   4   5   2        3.87        7.90      0.82 o 
   5   5   2       32.43       36.71      1.61 o 
   6   5   2       85.92       79.90      2.48 o 
   7   5   2       92.06       78.32      2.57 o 
   8   5   2      121.46      123.67      5.15 o 
   9   5   2       19.52       22.23      1.51 o 
 -10   6   2       38.17       43.44      6.12 o 
  -9   6   2      131.67      122.40      3.46 o 
  -8   6   2      127.35      119.88      3.54 o 
  -7   6   2      597.14      597.01      9.49 o 
  -6   6   2       39.66       36.88      1.67 o 
  -5   6   2      173.95      181.04      3.90 o 
  -4   6   2       96.73       89.67      3.52 o 
  -3   6   2       40.01       35.32      1.48 o 
  -2   6   2       31.81       36.70      1.40 o 
  -1   6   2     1933.97     2025.91     18.11 o 
   0   6   2      260.00      241.45      3.02 o 
   1   6   2     1059.07     1069.16     10.14 o 
   2   6   2        3.68        4.11      0.41 o 
   3   6   2      142.35      145.85      2.65 o 
   4   6   2       38.45       46.94      1.81 o 
   5   6   2      547.86      533.55      8.57 o 
   6   6   2      100.91       95.92      2.88 o 
   7   6   2      236.23      233.32      7.44 o 
   8   6   2      112.73      104.20      4.57 o 
  -8   7   2       47.80       50.22      2.20 o 
  -7   7   2       50.00       47.67      3.78 o 
  -6   7   2       93.75       81.18      2.64 o 
  -5   7   2      688.61      657.05     10.20 o 
  -4   7   2       55.32       52.07      1.99 o 
  -3   7   2     1315.71     1328.27     17.99 o 
  -2   7   2        9.39       13.07      1.01 o 
  -1   7   2     1067.65     1078.64     14.81 o 
   0   7   2       11.75       12.12      0.67 o 
   1   7   2      360.51      374.62      4.38 o 
   2   7   2       41.26       45.78      1.42 o 
   3   7   2      159.34      160.60      2.96 o 
   4   7   2      164.12      176.30      4.63 o 
   5   7   2     1151.04     1156.23     16.45 o 
   6   7   2      117.10      113.97      5.96 o 
   7   7   2      733.00      765.00     16.76 o 
  -6   8   2       16.83       13.78      1.95 o 
  -5   8   2       12.91       12.74      1.22 o 
  -4   8   2      208.54      209.84      4.61 o 
  -3   8   2        3.13        3.09      0.73 o 
  -2   8   2      349.82      357.47     15.87 o 
  -1   8   2       11.53       12.00      1.04 o 
   0   8   2      129.96      121.51      4.42 o 
   1   8   2      430.37      434.27     10.21 o 
   2   8   2       20.83       20.17      1.09 o 
   3   8   2      245.52      239.45      4.03 o 
   4   8   2        4.45        4.89      0.66 o 
  -1   9   2       70.12       64.24      3.31 o 
 -12   1   3      595.37      646.85     14.06 o 
 -11   1   3       85.09       79.58      2.79 o 
 -10   1   3      951.76     1019.04     11.33 o 
  -9   1   3      257.68      238.52      2.62 o 
  -8   1   3      277.65      261.70      2.71 o 
  -7   1   3      290.90      296.56      3.05 o 
  -6   1   3      207.00      193.73      1.81 o 
  -5   1   3       38.45       33.48      0.57 o 
  -4   1   3     5731.05     5429.29     43.41 o 
  -3   1   3       58.06       55.57      1.22 o 
  -2   1   3     6581.35     6431.64     74.82 o 
  -1   1   3       23.62       42.17      0.75 o 
   0   1   3      429.53      423.36      3.96 o 
   1   1   3      791.02      854.94      8.97 o 
   2   1   3     2172.44     2112.44     21.37 o 
   3   1   3      653.36      706.65      6.67 o 
   4   1   3     3660.16     3812.64     32.86 o 
   5   1   3      224.85      225.48      3.21 o 
   6   1   3     2135.66     2131.10     19.03 o 
   7   1   3       31.21       28.85      0.91 o 
   8   1   3      867.64      877.09      8.76 o 
   9   1   3      233.40      229.12      3.22 o 
  10   1   3      199.93      208.15      3.67 o 
 -13   2   3       38.46       32.37      2.21 o 
 -12   2   3      337.14      329.49      5.95 o 
 -11   2   3       22.87       26.45      1.15 o 
 -10   2   3      681.90      731.15      7.47 o 
  -9   2   3        9.82       11.85      0.66 o 
  -8   2   3     2906.12     2917.73     25.73 o 
  -7   2   3        6.19        5.76      0.35 o 
  -6   2   3     5099.97     4950.58     51.23 o 
  -5   2   3      556.81      609.36      7.59 o 
  -4   2   3     3903.91     3909.27     39.95 o 
  -3   2   3      837.08      888.92      8.07 o 
  -2   2   3     4203.98     4021.36     32.44 o 
  -1   2   3        3.57        2.91      0.41 o 
   0   2   3     7708.94     7250.59     75.62 o 
   1   2   3      823.65      920.74      9.69 o 
   2   2   3     4824.51     4653.00     52.80 o 
   3   2   3     1093.69     1120.82     11.96 o 
   4   2   3      637.51      636.68      7.26 o 
   5   2   3       34.59       20.85      0.93 o 
   6   2   3      505.33      505.46      7.71 o 
   7   2   3       43.18       48.01      1.59 o 
   8   2   3     1071.47     1104.36     16.76 o 
   9   2   3        0.35       -0.21      0.41 o 
  10   2   3      440.08      443.91      7.72 o 
 -12   3   3       76.64       73.29      2.09 o 
 -11   3   3        4.34        2.39      0.53 o 
 -10   3   3      143.96      136.12      2.27 o 
  -9   3   3        4.10        4.72      0.50 o 
  -8   3   3       89.87       85.06      1.89 o 
  -7   3   3      180.79      175.16      2.83 o 
  -6   3   3        3.55        5.80      0.52 o 
  -5   3   3        8.01       11.38      0.66 o 
  -4   3   3       50.32       36.29      1.05 o 
  -3   3   3       54.44       54.27      0.76 o 
  -2   3   3     1088.30     1084.10      9.66 o 
  -1   3   3       81.81       95.21      1.30 o 
   0   3   3      346.95      362.91      4.26 o 
   1   3   3      499.89      518.97      5.88 o 
   2   3   3        0.85        2.17      0.40 o 
   3   3   3        4.64        4.78      0.41 o 
   4   3   3      476.92      514.67      6.14 o 
   5   3   3       26.69       29.04      1.20 o 
   6   3   3      790.63      786.40      9.10 o 
   7   3   3       22.15       22.37      1.27 o 
   8   3   3      189.61      185.33      5.78 o 
   9   3   3       11.05        9.94      1.63 o 
  10   3   3       55.42       58.83      2.30 o 
 -12   4   3        1.18        1.16      0.59 o 
 -11   4   3      116.66      109.34      3.09 o 
 -10   4   3       19.54       19.69      1.30 o 
  -9   4   3       51.01       48.22      1.53 o 
  -8   4   3     1111.10     1118.31     12.55 o 
  -7   4   3       34.38       30.84      1.16 o 
  -6   4   3      777.22      769.07     10.88 o 
  -5   4   3      189.68      198.80      3.76 o 
  -4   4   3       19.47       18.86      3.83 o 
  -3   4   3        1.70        5.85      0.46 o 
  -2   4   3      695.10      805.31      7.47 o 
  -1   4   3       57.07       53.75      1.01 o 
   0   4   3     1774.96     1732.00     17.82 o 
   1   4   3      329.42      344.73      4.29 o 
   2   4   3     1244.21     1264.54     13.44 o 
   3   4   3       25.81       20.55      1.31 o 
   4   4   3      619.02      668.57      7.81 o 
   5   4   3      483.88      479.12      6.02 o 
   6   4   3      115.30      121.74      3.06 o 
   7   4   3       58.72       55.61      2.32 o 
   8   4   3      204.70      194.34      4.39 o 
   9   4   3       63.21       64.43      5.42 o 
 -11   5   3      114.37      103.18      3.15 o 
 -10   5   3      738.05      726.27     11.27 o 
  -9   5   3      173.14      159.49      3.83 o 
  -8   5   3      294.70      291.87      5.53 o 
  -7   5   3      251.92      246.10      4.80 o 
  -6   5   3      951.80      939.38     13.18 o 
  -5   5   3       85.81       86.16      2.37 o 
  -4   5   3     1935.90     1906.43     24.39 o 
  -3   5   3       26.27       28.94      1.29 o 
  -2   5   3     2421.48     2555.47     22.35 o 
  -1   5   3       29.77       40.24      1.08 o 
   0   5   3     2098.26     2159.16     19.12 o 
   1   5   3        8.21        8.33      0.49 o 
   2   5   3      828.73      837.32      9.43 o 
   3   5   3       31.86       35.37      1.70 o 
   4   5   3     2315.02     2454.34     25.46 o 
   5   5   3        5.51        7.46      0.86 o 
   6   5   3     2206.12     2260.87     29.34 o 
   7   5   3        5.33        7.95      0.98 o 
   8   5   3      158.16      155.13      3.97 o 
 -10   6   3      102.45      102.31      3.20 o 
  -9   6   3        0.09        0.35      0.54 o 
  -8   6   3      196.65      185.56      4.28 o 
  -7   6   3       47.64       40.31      3.08 o 
  -6   6   3     1148.60     1110.92     15.53 o 
  -5   6   3       19.09       23.65      1.35 o 
  -4   6   3     1227.68     1178.53     16.04 o 
  -3   6   3       45.67       35.55      1.53 o 
  -2   6   3      377.45      412.44      6.62 o 
  -1   6   3      442.39      461.51      5.80 o 
   0   6   3      695.48      659.00      6.68 o 
   1   6   3       54.26       57.63      1.29 o 
   2   6   3     1112.40     1154.30     11.01 o 
   3   6   3        0.69        0.21      0.43 o 
   4   6   3      297.98      321.16     11.76 o 
   5   6   3       90.47       92.67      3.21 o 
   6   6   3       67.48       65.78      2.40 o 
   7   6   3        7.40        4.25      0.84 o 
  -8   7   3        1.10        2.19      0.70 o 
  -7   7   3       39.44       35.71      1.78 o 
  -6   7   3       76.57       70.73      3.02 o 
  -5   7   3      132.81      122.77      3.24 o 
  -4   7   3      250.39      244.37      4.90 o 
  -3   7   3        3.62        3.55      0.71 o 
  -2   7   3       25.04       21.53      1.38 o 
  -1   7   3      520.03      503.79      7.96 o 
   0   7   3        0.56        2.42      0.86 o 
   1   7   3      102.14      104.95      2.22 o 
   2   7   3       24.65       22.68      1.20 o 
   3   7   3       34.54       24.67      1.27 o 
   4   7   3       10.79       12.34      0.89 o 
   5   7   3      185.73      180.33      4.27 o 
   6   7   3        0.52        1.41      0.64 o 
  -6   8   3      698.09      668.60     10.79 o 
  -5   8   3        1.82        2.65      1.03 o 
  -4   8   3      243.11      252.63      5.25 o 
  -3   8   3       12.07       14.51      1.18 o 
  -2   8   3       25.66       28.75      1.54 o 
  -1   8   3        7.07        7.48      2.79 o 
   0   8   3      888.40      886.05     12.87 o 
   1   8   3        2.50        2.52      0.97 o 
   2   8   3     1075.87     1137.92     16.05 o 
   3   8   3        5.64        3.83      0.75 o 
   4   8   3       65.83       64.78      2.55 o 
 -12   0   4     1604.59     1656.26     31.40 o 
 -11   0   4      485.42      453.42     10.42 o 
 -10   0   4      594.02      655.43     13.73 o 
  -9   0   4       96.66      126.26      7.14 o 
  -8   0   4     1159.58     1252.81     17.65 o 
  -7   0   4     2837.40     2946.63     29.49 o 
  -6   0   4     6470.51     6325.27     64.90 o 
  -5   0   4     6744.94     6375.40     65.79 o 
  -4   0   4     1626.47     1592.11     16.06 o 
  -3   0   4       16.64       25.19      0.61 o 
  -2   0   4     1038.68     1265.86     15.97 o 
  -1   0   4      414.80      371.31      7.43 o 
   0   0   4       60.62       40.82      1.57 o 
   1   0   4    12892.80    11820.35    148.01 o 
   2   0   4     1457.43     1578.13     19.79 o 
   3   0   4     4981.49     4933.42     76.35 o 
   4   0   4       34.14       32.73      1.69 o 
   5   0   4       38.38       44.26      1.51 o 
   6   0   4       18.65       17.15      1.01 o 
   7   0   4      431.38      436.13      7.02 o 
   8   0   4      257.10      269.68      5.09 o 
   9   0   4     1727.65     1747.75     23.22 o 
  10   0   4      357.25      349.39      6.45 o 
 -13   1   4      172.44      194.47      6.20 o 
 -12   1   4      399.66      449.21      7.54 o 
 -11   1   4      295.71      299.90      4.35 o 
 -10   1   4      509.59      495.36      6.21 o 
  -9   1   4      209.20      212.24      2.77 o 
  -8   1   4       46.72       46.67      1.07 o 
  -7   1   4     1929.43     2015.46     15.85 o 
  -6   1   4      879.07      905.66      6.74 o 
  -5   1   4     1572.10     1678.41     12.03 o 
  -4   1   4      644.26      601.33      5.62 o 
  -3   1   4     4623.44     4545.77     40.79 o 
  -2   1   4      177.38      132.43      1.83 o 
  -1   1   4     7762.86     7586.40     67.96 o 
   0   1   4     3363.97     3555.97     31.27 o 
   1   1   4      151.59      174.44      2.88 o 
   2   1   4       11.25       12.00      0.56 o 
   3   1   4      119.88       99.17      1.77 o 
   4   1   4      212.60      234.71      2.86 o 
   5   1   4     1681.44     1721.90     17.92 o 
   6   1   4      820.38      831.13      8.24 o 
   7   1   4       40.92       35.41      1.12 o 
   8   1   4      251.64      256.72      3.48 o 
   9   1   4        5.56        8.99      1.13 o 
  10   1   4       11.52       14.50      1.00 o 
 -13   2   4       72.38       71.00      3.54 o 
 -12   2   4       50.53       45.39      1.86 o 
 -11   2   4        0.09        1.13      0.69 o 
 -10   2   4       43.45       47.07      1.22 o 
  -9   2   4      175.03      170.03      2.46 o 
  -8   2   4        1.12        6.71      0.71 o 
  -7   2   4       51.96       64.47      2.79 o 
  -6   2   4        2.09        7.62      0.65 o 
  -5   2   4      396.58      443.04      5.22 o 
  -4   2   4      874.38     1022.77     10.80 o 
  -3   2   4      249.75      361.50      3.63 o 
  -2   2   4     2066.26     2229.40     22.91 o 
  -1   2   4      106.85      116.12      1.42 o 
   0   2   4       76.72       50.53      0.82 o 
   1   2   4      696.46      769.16      8.33 o 
   2   2   4      177.24      199.41      2.79 o 
   3   2   4      435.33      477.20      5.71 o 
   4   2   4      674.77      698.31      8.02 o 
   5   2   4      137.82      133.73      2.38 o 
   6   2   4       98.05       90.10      2.44 o 
   7   2   4      221.38      221.76      3.58 o 
   8   2   4        0.22        0.54      0.40 o 
   9   2   4      129.47      135.76      3.53 o 
  10   2   4        6.04        5.11      1.11 o 
 -12   3   4       23.40       20.22      1.30 o 
 -11   3   4      132.98      146.10      2.45 o 
 -10   3   4      269.85      256.59      3.84 o 
  -9   3   4     2300.07     2295.28     21.13 o 
  -8   3   4     2366.89     2375.17     24.62 o 
  -7   3   4       31.63       32.12      1.11 o 
  -6   3   4        9.02        6.69      0.55 o 
  -5   3   4      193.20      216.86      3.32 o 
  -4   3   4      849.89      833.13      9.12 o 
  -3   3   4     4833.19     4626.70     37.25 o 
  -2   3   4     9463.98     9123.30     72.47 o 
  -1   3   4     5287.26     5245.28     52.78 o 
   0   3   4     1317.72     1304.55     13.57 o 
   1   3   4      508.11      562.20      6.91 o 
   2   3   4     1024.95     1120.42     11.98 o 
   3   3   4      345.89      310.50      4.10 o 
   4   3   4     2202.30     2232.28     23.12 o 
   5   3   4     1258.32     1316.89     14.31 o 
   6   3   4      177.53      157.48      2.79 o 
   7   3   4     1518.27     1529.52     23.11 o 
   8   3   4       81.19       79.49      3.50 o 
   9   3   4      293.56      277.75      5.68 o 
 -12   4   4      390.19      372.38      5.63 o 
 -11   4   4       26.02       24.82      1.22 o 
 -10   4   4      875.44      880.77      9.05 o 
  -9   4   4       69.49       66.84      1.79 o 
  -8   4   4      106.12       98.52      2.15 o 
  -7   4   4      152.77      145.24      3.58 o 
  -6   4   4      234.65      209.53      3.25 o 
  -5   4   4      292.95      320.07      4.30 o 
  -4   4   4     1775.77     1954.47     24.76 o 
  -3   4   4        9.79        6.47      0.63 o 
  -2   4   4     1623.27     1603.60     14.25 o 
  -1   4   4       38.23       36.06      0.82 o 
   0   4   4      426.03      357.52      4.41 o 
   1   4   4     2186.45     2390.81     24.43 o 
   2   4   4      147.29      153.00      2.48 o 
   3   4   4     1747.18     1748.05     18.39 o 
   4   4   4      413.92      434.45      5.59 o 
   5   4   4      668.61      655.55      7.91 o 
   6   4   4      452.50      431.51      7.25 o 
   7   4   4     1000.57     1021.73     14.69 o 
   8   4   4       65.61       60.78      2.35 o 
 -11   5   4        6.97        5.97      0.92 o 
 -10   5   4       74.99       68.68      2.45 o 
  -9   5   4      168.11      162.68      4.13 o 
  -8   5   4        3.87        5.88      0.93 o 
  -7   5   4       27.26       27.53      1.89 o 
  -6   5   4       12.85       12.59      1.02 o 
  -5   5   4        0.04        0.59      0.50 o 
  -4   5   4       63.74       52.17      2.36 o 
  -3   5   4       31.81       27.71      1.27 o 
  -2   5   4      670.60      647.67      9.31 o 
  -1   5   4       68.28       63.06      1.47 o 
   0   5   4       52.61       55.03      1.17 o 
   1   5   4      862.91      901.36     10.06 o 
   2   5   4      186.76      211.79      3.24 o 
   3   5   4        0.01        0.65      0.36 o 
   4   5   4      556.80      536.03      6.76 o 
   5   5   4      668.26      658.37     10.08 o 
   6   5   4        6.22        4.98      0.79 o 
   7   5   4      119.62      114.21      3.89 o 
   8   5   4        1.19        1.01      0.60 o 
 -10   6   4       70.66       69.79      2.57 o 
  -9   6   4       81.95       76.39      2.62 o 
  -8   6   4      162.95      154.27      3.81 o 
  -7   6   4      430.34      426.16      7.33 o 
  -6   6   4     1519.17     1515.44     20.39 o 
  -5   6   4     1614.36     1543.11     20.59 o 
  -4   6   4      272.73      251.55      4.82 o 
  -3   6   4      336.65      356.85      8.32 o 
  -2   6   4      214.32      215.42      4.22 o 
  -1   6   4       31.91       33.10      1.42 o 
   0   6   4      234.67      249.20      5.10 o 
   1   6   4     1366.13     1422.36     13.27 o 
   2   6   4      651.37      664.09      8.01 o 
   3   6   4      757.98      751.51      8.97 o 
   4   6   4       51.67       52.26      2.01 o 
   5   6   4        2.79        2.03      0.67 o 
   6   6   4        4.51        4.52      1.56 o 
  -8   7   4      139.27      135.73      3.71 o 
  -7   7   4      375.68      370.14      6.89 o 
  -6   7   4      696.76      686.44     10.74 o 
  -5   7   4     1091.70     1062.29     15.18 o 
  -4   7   4      222.73      222.53      4.64 o 
  -3   7   4     1052.73     1035.48     14.68 o 
  -2   7   4       69.15       71.96      2.32 o 
  -1   7   4      746.54      745.28     11.04 o 
   0   7   4      731.32      719.92     13.55 o 
   1   7   4       90.76       89.00      2.07 o 
   2   7   4      112.83      112.93      3.03 o 
   3   7   4      256.08      258.76      6.44 o 
   4   7   4        5.16        6.97      1.22 o 
   5   7   4      711.47      759.24     26.78 o 
  -6   8   4       70.80       69.69      2.59 o 
  -5   8   4        2.67        2.61      0.73 o 
  -4   8   4        0.52        0.59      0.54 o 
  -3   8   4       56.77       58.58      2.25 o 
  -2   8   4        6.69        5.95      0.87 o 
  -1   8   4      220.56      223.68      5.35 o 
   0   8   4        6.90        7.09      1.56 o 
   1   8   4        2.00        2.21      0.92 o 
   2   8   4       76.67       76.14      3.61 o 
 -13   1   5      442.96      493.24      8.37 o 
 -12   1   5       48.30       43.89      2.35 o 
 -11   1   5      675.60      702.72     10.58 o 
 -10   1   5      209.16      213.17      4.26 o 
  -9   1   5      834.17      840.55      8.20 o 
  -8   1   5        8.58       10.51      1.11 o 
  -7   1   5     3160.20     3226.12     43.87 o 
  -6   1   5      136.28      149.04      1.75 o 
  -5   1   5     2014.87     2078.36     16.19 o 
  -4   1   5        0.25        5.27      0.37 o 
  -3   1   5      297.07      237.91      2.57 o 
  -2   1   5       70.54       43.42      0.94 o 
  -1   1   5     3200.94     3367.52     35.19 o 
   0   1   5      711.71      734.37      6.82 o 
   1   1   5     2656.53     2595.10     26.25 o 
   2   1   5      271.00      306.24      3.96 o 
   3   1   5      130.34      140.89      2.48 o 
   4   1   5      106.71      110.22      2.09 o 
   5   1   5      326.02      324.79      5.54 o 
   6   1   5      613.53      617.56      6.58 o 
   7   1   5      650.16      623.21      6.75 o 
   8   1   5      260.94      257.94      3.62 o 
   9   1   5      310.24      315.26      5.99 o 
 -13   2   5      213.11      209.71      5.70 o 
 -12   2   5       12.31       14.76      1.26 o 
 -11   2   5      607.80      585.22      7.33 o 
 -10   2   5       97.93      106.23      2.74 o 
  -9   2   5     1225.38     1293.00     12.17 o 
  -8   2   5       38.61       31.23      0.94 o 
  -7   2   5     1154.50     1202.26     11.21 o 
  -6   2   5     1854.99     1989.48     20.46 o 
  -5   2   5     2329.92     2294.57     23.32 o 
  -4   2   5      992.02     1035.74      9.46 o 
  -3   2   5     5518.08     5447.11     48.76 o 
  -2   2   5       37.38       31.02      1.35 o 
  -1   2   5     3355.58     3441.00     29.94 o 
   0   2   5      335.87      312.97      3.25 o 
   1   2   5     2961.73     2904.60     29.33 o 
   2   2   5      810.01      867.35      9.57 o 
   3   2   5     4191.38     4240.49     42.62 o 
   4   2   5      406.20      392.90      5.12 o 
   5   2   5     1273.31     1270.45     13.95 o 
   6   2   5       18.55       16.68      2.12 o 
   7   2   5      154.23      149.30      2.88 o 
   8   2   5        4.83        7.31      0.72 o 
   9   2   5      290.18      305.29      6.06 o 
 -12   3   5        1.83        2.87      0.61 o 
 -11   3   5       95.73       97.11      2.37 o 
 -10   3   5       18.54       16.12      0.82 o 
  -9   3   5     1179.09     1169.63     11.26 o 
  -8   3   5        4.60        5.17      0.57 o 
  -7   3   5      123.86      127.59      2.32 o 
  -6   3   5        3.40        3.41      0.44 o 
  -5   3   5       10.26        5.17      0.47 o 
  -4   3   5       29.38       25.65      0.89 o 
  -3   3   5      834.49      868.72      8.14 o 
  -2   3   5        9.01       10.52      0.38 o 
  -1   3   5      156.91      154.89      2.23 o 
   0   3   5        0.06        1.62      0.28 o 
   1   3   5       54.78       52.75      1.24 o 
   2   3   5      117.65      125.62      2.18 o 
   3   3   5       66.38       70.24      3.12 o 
   4   3   5      204.56      194.45      3.12 o 
   5   3   5        5.32        5.60      0.58 o 
   6   3   5       38.17       39.89      1.34 o 
   7   3   5      104.91       96.73      2.85 o 
   8   3   5       12.62       14.20      1.20 o 
 -12   4   5      106.36      101.09      2.48 o 
 -11   4   5      136.66      132.97      2.42 o 
 -10   4   5       27.24       28.23      1.07 o 
  -9   4   5      337.39      327.57      5.26 o 
  -8   4   5       77.95       69.27      1.79 o 
  -7   4   5      111.16      117.08      2.33 o 
  -6   4   5      159.80      152.80      2.67 o 
  -5   4   5      347.73      334.54      4.50 o 
  -4   4   5      111.83      107.89      2.03 o 
  -3   4   5     1566.46     1612.70     20.73 o 
  -2   4   5        1.06        2.11      0.34 o 
  -1   4   5      186.24      211.76      3.76 o 
   0   4   5       15.61       19.21      1.47 o 
   1   4   5        4.85        5.57      0.89 o 
   2   4   5       50.16       48.80      1.31 o 
   3   4   5      680.98      655.20      7.80 o 
   4   4   5      173.06      176.18      3.00 o 
   5   4   5      439.75      443.66      5.93 o 
   6   4   5       78.03       67.73      1.83 o 
   7   4   5       32.29       31.13      1.64 o 
   8   4   5       11.37        9.11      1.03 o 
 -11   5   5      331.57      356.69      6.73 o 
 -10   5   5       27.83       31.66      1.65 o 
  -9   5   5      748.10      720.73     10.98 o 
  -8   5   5      215.24      204.09      4.35 o 
  -7   5   5     1331.88     1309.02     17.80 o 
  -6   5   5      196.80      185.76      6.10 o 
  -5   5   5     1146.70     1132.87     15.44 o 
  -4   5   5       16.47       18.28      1.09 o 
  -3   5   5      816.08      768.03     10.94 o 
  -2   5   5      961.45      978.92     13.44 o 
  -1   5   5     1449.53     1573.16     16.75 o 
   0   5   5       52.23       44.19      1.59 o 
   1   5   5     1098.16     1147.46     12.57 o 
   2   5   5        9.44       12.08      1.12 o 
   3   5   5      269.19      259.76      3.93 o 
   4   5   5      295.15      286.06      4.29 o 
   5   5   5      513.57      541.54      8.76 o 
   6   5   5      137.80      134.60      3.56 o 
   7   5   5      667.59      676.28     11.21 o 
 -10   6   5       29.10       24.77      1.56 o 
  -9   6   5        8.40        9.93      1.09 o 
  -8   6   5        2.42        3.65      0.77 o 
  -7   6   5      197.84      194.65      4.33 o 
  -6   6   5      111.10       98.44      2.85 o 
  -5   6   5     1014.15      976.27     15.84 o 
  -4   6   5      301.87      291.99      5.40 o 
  -3   6   5      199.57      200.00      4.13 o 
  -2   6   5        6.99       10.76      0.93 o 
  -1   6   5      177.24      183.98      3.89 o 
   0   6   5       16.36       14.26      1.43 o 
   1   6   5     1340.31     1311.49     17.92 o 
   2   6   5       69.40       70.28      2.22 o 
   3   6   5      639.30      675.73      8.33 o 
   4   6   5        0.40        0.29      0.53 o 
   5   6   5      110.84      119.55      3.30 o 
   6   6   5        0.16        0.84      0.69 o 
  -8   7   5       29.30       26.67      2.03 o 
  -7   7   5        6.35        8.69      1.03 o 
  -6   7   5       14.61       15.65      1.23 o 
  -5   7   5      133.41      117.61      3.22 o 
  -4   7   5       19.98       20.88      1.37 o 
  -3   7   5      172.18      171.64      3.95 o 
  -2   7   5      107.15       98.24      2.81 o 
  -1   7   5        1.51        2.70      0.67 o 
   0   7   5      100.39      104.89      2.89 o 
   1   7   5      236.39      244.16      5.76 o 
   2   7   5       30.94       32.90      1.34 o 
   3   7   5       45.91       37.59      2.59 o 
   4   7   5       15.76       21.68      2.15 o 
  -5   8   5      739.39      756.20     11.88 o 
  -4   8   5       50.16       46.68      2.09 o 
  -3   8   5      430.60      451.11     10.14 o 
  -2   8   5       19.97       18.89      1.35 o 
  -1   8   5      261.40      260.78      5.36 o 
   0   8   5       59.46       64.45      5.99 o 
   1   8   5      233.85      246.28      7.39 o 
 -13   0   6       30.96       23.10      2.21 o 
 -12   0   6      272.47      306.94      8.29 o 
 -11   0   6      162.35      156.70      5.20 o 
 -10   0   6      865.06      820.95     16.86 o 
  -9   0   6      394.16      408.90      9.50 o 
  -8   0   6      879.17      924.59     18.12 o 
  -7   0   6     2553.00     2648.53     33.26 o 
  -6   0   6     6518.26     6458.73     65.44 o 
  -5   0   6     2667.02     2862.34     28.64 o 
  -4   0   6     2857.39     2918.53     29.12 o 
  -3   0   6       33.99       30.77      1.05 o 
  -2   0   6       55.20       34.36      1.10 o 
  -1   0   6     1121.07      996.47     13.01 o 
   0   0   6     5639.51     5635.09     72.15 o 
   1   0   6     1415.01     1530.75     28.25 o 
   2   0   6     3968.80     4045.11     71.58 o 
   3   0   6       65.37       50.82      2.18 o 
   4   0   6      605.15      576.34      8.61 o 
   5   0   6      126.64      139.94      3.22 o 
   6   0   6     1045.62     1096.97     15.27 o 
   7   0   6       67.87       51.68      2.02 o 
   8   0   6      443.06      470.58      8.06 o 
 -13   1   6        2.85        3.68      0.86 o 
 -12   1   6       40.48       47.26      2.06 o 
 -11   1   6      399.84      408.33      7.04 o 
 -10   1   6      102.15       95.05      2.81 o 
  -9   1   6      387.15      360.59      6.12 o 
  -8   1   6      716.12      698.89      6.95 o 
  -7   1   6       42.87       38.42      0.99 o 
  -6   1   6     1118.83     1202.99      9.85 o 
  -5   1   6       16.85       20.24      0.56 o 
  -4   1   6       81.52       70.46      1.14 o 
  -3   1   6       88.10       91.99      2.74 o 
  -2   1   6     4254.56     3936.06     84.32 o 
  -1   1   6      933.01      951.42     10.23 o 
   0   1   6     3685.24     3789.79     39.74 o 
   1   1   6       75.76       82.94      1.62 o 
   2   1   6      573.30      583.89      8.33 o 
   3   1   6      180.08      151.79      2.59 o 
   4   1   6     1667.46     1585.97     17.01 o 
   5   1   6       37.69       28.16      1.37 o 
   6   1   6      840.00      888.55     10.53 o 
   7   1   6       30.12       28.90      1.24 o 
   8   1   6       85.58       84.32      2.22 o 
 -13   2   6      301.45      305.94      8.10 o 
 -12   2   6      251.85      228.40      4.83 o 
 -11   2   6       10.96        6.97      0.97 o 
 -10   2   6      547.61      541.01      6.93 o 
  -9   2   6      393.58      357.06      4.20 o 
  -8   2   6       11.40       12.45      0.77 o 
  -7   2   6      229.52      221.29      2.84 o 
  -6   2   6        7.07        9.42      0.62 o 
  -5   2   6       52.52       45.70      1.16 o 
  -4   2   6     1636.04     1738.11     15.51 o 
  -3   2   6      835.06      908.26      8.47 o 
  -2   2   6       55.40       48.69      1.46 o 
  -1   2   6      201.01      199.81      2.62 o 
   0   2   6      157.23      168.36      2.51 o 
   1   2   6        5.25        7.59      0.53 o 
   2   2   6       61.08       61.65      1.45 o 
   3   2   6       27.52       27.90      1.02 o 
   4   2   6       29.41       32.30      1.15 o 
   5   2   6       62.86       56.90      1.59 o 
   6   2   6       44.61       36.55      2.21 o 
   7   2   6        1.16        2.03      0.50 o 
   8   2   6       72.58       71.42      2.04 o 
 -12   3   6      306.33      320.78      6.15 o 
 -11   3   6        1.18        1.28      0.41 o 
 -10   3   6     1014.80     1030.88     10.24 o 
  -9   3   6      131.53      117.10      2.06 o 
  -8   3   6     1147.10     1128.02     12.51 o 
  -7   3   6        0.87        7.55      0.63 o 
  -6   3   6      762.85      808.78      9.17 o 
  -5   3   6        1.47        4.52      0.55 o 
  -4   3   6     1601.75     1672.33     17.41 o 
  -3   3   6      337.22      355.78      6.96 o 
  -2   3   6     2133.74     2055.39     21.30 o 
  -1   3   6      454.90      424.38      5.06 o 
   0   3   6     1603.04     1676.69     17.48 o 
   1   3   6      105.96      103.57      1.94 o 
   2   3   6     1197.71     1222.48     13.29 o 
   3   3   6      912.94      892.26     10.20 o 
   4   3   6      716.52      724.21      8.67 o 
   5   3   6       44.49       46.81      1.47 o 
   6   3   6      541.58      542.89      7.14 o 
   7   3   6        3.62        5.31      0.87 o 
 -12   4   6      685.59      669.86      8.75 o 
 -11   4   6       40.49       32.63      1.19 o 
 -10   4   6      630.24      614.88      7.87 o 
  -9   4   6      205.41      209.29      3.55 o 
  -8   4   6      750.11      727.31      8.78 o 
  -7   4   6      111.72      100.38      2.14 o 
  -6   4   6      573.21      610.69      7.40 o 
  -5   4   6       11.76       15.09      0.87 o 
  -4   4   6     2933.17     3007.26     30.60 o 
  -3   4   6      130.88      140.20      2.41 o 
  -2   4   6     1046.80     1035.17     11.36 o 
  -1   4   6      118.13      104.99      2.46 o 
   0   4   6      373.09      355.65      5.85 o 
   1   4   6       66.42       69.70      1.59 o 
   2   4   6      496.37      525.63      6.54 o 
   3   4   6       49.99       42.24      1.32 o 
   4   4   6     1302.78     1269.63     14.16 o 
   5   4   6       12.04       11.71      0.81 o 
   6   4   6       35.32       34.79      1.34 o 
   7   4   6        7.45        7.03      0.92 o 
 -11   5   6      118.61      122.22      2.41 o 
 -10   5   6      136.64      130.40      2.85 o 
  -9   5   6      155.29      137.25      2.86 o 
  -8   5   6        7.80        7.88      0.78 o 
  -7   5   6       47.05       47.79      1.53 o 
  -6   5   6        3.78        3.29      0.67 o 
  -5   5   6        4.71        6.59      0.78 o 
  -4   5   6      181.85      179.07      3.74 o 
  -3   5   6      636.13      636.76      9.47 o 
  -2   5   6      194.36      191.26      4.97 o 
  -1   5   6      237.69      253.47      5.13 o 
   0   5   6        0.02        1.28      0.51 o 
   1   5   6      141.77      153.59      3.41 o 
   2   5   6      255.08      248.20      4.79 o 
   3   5   6      229.33      224.97      3.65 o 
   4   5   6       29.37       25.02      1.12 o 
   5   5   6        0.12        1.22      0.50 o 
   6   5   6        0.68        0.44      0.49 o 
  -9   6   6      118.79      117.24      3.37 o 
  -8   6   6      369.81      371.33      6.84 o 
  -7   6   6       12.40       15.07      1.19 o 
  -6   6   6      374.45      339.87      6.21 o 
  -5   6   6      390.11      363.35      7.98 o 
  -4   6   6      247.69      237.65      7.79 o 
  -3   6   6      173.56      160.20      3.66 o 
  -2   6   6      552.82      586.58      9.13 o 
  -1   6   6       15.89       12.94      1.03 o 
   0   6   6     1338.96     1326.73     25.90 o 
   1   6   6       73.95       86.36      2.57 o 
   2   6   6      952.92     1014.50     14.62 o 
   3   6   6        0.08        0.35      0.54 o 
   4   6   6      192.65      189.08      6.35 o 
  -7   7   6       85.48       76.59      2.68 o 
  -6   7   6      286.04      280.35      5.71 o 
  -5   7   6      221.05      217.13      4.79 o 
  -4   7   6      218.48      203.43      4.51 o 
  -3   7   6       14.26       18.08      1.26 o 
  -2   7   6     1389.29     1423.33     19.54 o 
  -1   7   6      245.40      231.57      4.84 o 
   0   7   6     1778.82     1840.55     24.51 o 
   1   7   6       40.26       36.64      1.78 o 
   2   7   6      268.86      281.30      5.23 o 
  -3   8   6      362.89      368.95      9.81 o 
  -2   8   6       23.95       27.42      2.24 o 
 -13   1   7        0.93        1.95      1.05 o 
 -12   1   7      286.37      310.96      8.52 o 
 -11   1   7      313.46      317.65      5.96 o 
 -10   1   7      473.46      477.77      7.83 o 
  -9   1   7     1239.22     1281.06     17.46 o 
  -8   1   7      415.36      400.93      5.27 o 
  -7   1   7       15.74       11.31      0.71 o 
  -6   1   7     2265.94     2298.30     20.39 o 
  -5   1   7      197.67      194.05      2.16 o 
  -4   1   7     1165.74     1174.50     10.77 o 
  -3   1   7     1820.47     1968.75     20.43 o 
  -2   1   7      307.54      304.69      3.92 o 
  -1   1   7      468.83      411.35      6.35 o 
   0   1   7     2447.91     2500.62     31.91 o 
   1   1   7      263.11      242.70      3.47 o 
   2   1   7      390.52      359.52      5.78 o 
   3   1   7      162.61      164.40      2.85 o 
   4   1   7        9.89        7.29      0.64 o 
   5   1   7      176.87      173.40      3.87 o 
   6   1   7      355.54      365.83      5.42 o 
   7   1   7      532.05      555.72      9.06 o 
 -12   2   7      437.76      411.95      7.39 o 
 -11   2   7      127.98      128.34      3.37 o 
 -10   2   7      356.56      346.15      6.25 o 
  -9   2   7        2.32        6.33      0.88 o 
  -8   2   7      522.97      571.62      6.04 o 
  -7   2   7      188.97      180.17      2.51 o 
  -6   2   7      514.35      530.09      7.55 o 
  -5   2   7     1543.45     1555.15     16.29 o 
  -4   2   7     1347.03     1354.87     12.37 o 
  -3   2   7     1202.50     1299.41     13.87 o 
  -2   2   7      789.79      831.47      9.23 o 
  -1   2   7      743.14      714.29     14.86 o 
   0   2   7        7.43        8.54      0.56 o 
   1   2   7     1192.90     1207.05     13.11 o 
   2   2   7      760.91      740.41      8.63 o 
   3   2   7     1305.08     1320.52     14.50 o 
   4   2   7     1667.55     1663.66     18.02 o 
   5   2   7      719.36      676.04      8.44 o 
   6   2   7      178.86      172.89      4.06 o 
   7   2   7      307.75      300.93      4.88 o 
 -12   3   7        9.67       12.72      1.22 o 
 -11   3   7      107.78      101.65      4.23 o 
 -10   3   7        3.02        2.99      0.57 o 
  -9   3   7        3.31        3.66      0.82 o 
  -8   3   7      208.63      204.40      3.30 o 
  -7   3   7      257.20      242.40      3.63 o 
  -6   3   7      229.52      226.68      4.59 o 
  -5   3   7       51.64       56.22      1.43 o 
  -4   3   7      697.59      669.95      7.74 o 
  -3   3   7        5.28        2.92      0.37 o 
  -2   3   7      403.05      418.08      8.36 o 
  -1   3   7      351.98      345.95      5.70 o 
   1   3   7        7.02       11.05      0.68 o 
   2   3   7      216.35      207.92      3.31 o 
   3   3   7       82.77       77.30      1.86 o 
   4   3   7      225.84      220.94      3.66 o 
   5   3   7      149.27      141.66      2.84 o 
   6   3   7        4.17        4.82      0.62 o 
 -11   4   7        0.92        0.92      0.41 o 
 -10   4   7      344.15      326.10      4.93 o 
  -9   4   7        5.04        4.77      0.64 o 
  -8   4   7      218.25      221.14      3.64 o 
  -7   4   7      846.67      846.05      9.89 o 
  -6   4   7       61.35       63.13      1.76 o 
  -5   4   7      443.20      429.84      5.57 o 
  -4   4   7      328.99      329.98      4.51 o 
  -3   4   7       27.29       26.91      1.02 o 
  -2   4   7      447.01      432.14      5.56 o 
  -1   4   7      231.69      241.73      4.48 o 
   0   4   7       42.80       48.47      1.73 o 
   1   4   7      527.78      517.92      8.17 o 
   2   4   7       57.86       58.11      1.75 o 
   3   4   7      212.92      203.81      3.44 o 
   4   4   7      107.01      101.27      2.30 o 
   5   4   7       95.04      103.21      2.82 o 
   6   4   7        1.10        2.01      0.83 o 
 -10   5   7      303.88      305.61      6.50 o 
  -9   5   7      551.83      541.24      7.23 o 
  -8   5   7     1159.38     1106.08     12.75 o 
  -7   5   7      914.22      908.57     10.70 o 
  -6   5   7      498.42      515.48      6.71 o 
  -5   5   7       52.03       48.11      1.83 o 
  -4   5   7      263.70      274.74     10.28 o 
  -3   5   7      242.61      244.43      5.48 o 
  -2   5   7     1326.09     1348.14     19.75 o 
  -1   5   7     1286.78     1283.37     18.09 o 
   0   5   7      804.02      825.24     12.03 o 
   1   5   7      405.25      402.06      6.88 o 
   2   5   7      148.06      150.34      3.59 o 
   3   5   7      145.91      151.33      4.21 o 
   4   5   7       40.09       40.80      1.89 o 
   5   5   7      232.30      241.10      7.03 o 
  -9   6   7       60.57       50.87      2.16 o 
  -8   6   7       38.85       37.59      1.83 o 
  -7   6   7        7.40        9.03      1.01 o 
  -6   6   7      110.73      103.53      2.99 o 
  -5   6   7      175.81      162.93      3.84 o 
  -4   6   7       94.48       89.57      2.68 o 
  -3   6   7      412.21      411.28      7.08 o 
  -2   6   7       32.00       35.36      2.02 o 
  -1   6   7      144.21      146.67      3.57 o 
   0   6   7      342.73      350.04      6.42 o 
   1   6   7      200.54      197.52      4.34 o 
   2   6   7       59.52       49.67      2.01 o 
   3   6   7      389.06      417.78      7.48 o 
  -6   7   7        4.24        7.12      0.94 o 
  -5   7   7        0.42        0.74      0.55 o 
  -4   7   7        2.32        1.13      0.54 o 
  -3   7   7       44.02       40.14      1.86 o 
  -2   7   7        1.11        2.72      0.91 o 
  -1   7   7      102.20       96.70      2.96 o 
   0   7   7       13.91       11.72      1.11 o 
   1   7   7        0.42        1.54      0.61 o 
 -12   0   8        2.38        2.63      1.12 o 
 -11   0   8     2058.41     2075.06     38.97 o 
 -10   0   8      144.64      133.93      4.81 o 
  -9   0   8     1030.75     1034.57     20.66 o 
  -8   0   8      859.79      867.54     17.53 o 
  -7   0   8       84.93       91.77      3.49 o 
  -6   0   8      153.41      143.89      2.98 o 
  -5   0   8     2569.65     2732.36     34.44 o 
  -4   0   8        0.14        4.70      0.58 o 
  -3   0   8     4198.81     4341.53     53.72 o 
  -2   0   8      624.82      645.87     13.28 o 
  -1   0   8     1278.25     1177.96     22.57 o 
   0   0   8      548.81      471.76     10.46 o 
   1   0   8      503.57      502.04     11.13 o 
   2   0   8        3.45        5.07      0.97 o 
   4   0   8      193.71      192.96      6.08 o 
   5   0   8     1081.96     1072.62     22.19 o 
   6   0   8      216.09      218.41      6.94 o 
 -12   1   8       43.99       42.61      2.03 o 
 -11   1   8      410.53      433.94      7.56 o 
 -10   1   8       25.16       24.76      3.63 o 
  -9   1   8      174.46      162.42      3.70 o 
  -8   1   8      197.09      198.29      3.24 o 
  -7   1   8       51.33       46.53      1.64 o 
  -6   1   8        7.77        6.87      0.59 o 
  -5   1   8        4.64       12.02      0.60 o 
  -4   1   8      181.48      192.46      2.21 o 
  -3   1   8      292.98      295.52      3.96 o 
  -2   1   8       99.34      103.32      2.46 o 
  -1   1   8      780.12      730.85     10.53 o 
   0   1   8      328.55      372.77      6.18 o 
   1   1   8      123.21      143.43      4.59 o 
   2   1   8        1.52        7.03      1.01 o 
   3   1   8       71.90       57.23      1.62 o 
   4   1   8        8.21        9.45      0.75 o 
   5   1   8      416.82      398.55      7.04 o 
   6   1   8       96.91      110.96      2.63 o 
 -12   2   8        0.12        0.32      0.58 o 
 -11   2   8       59.57       54.93      2.19 o 
 -10   2   8       61.24       57.83      2.20 o 
  -9   2   8      666.34      658.48      8.16 o 
  -8   2   8      535.75      529.26      6.79 o 
  -7   2   8       15.08       13.25      0.82 o 
  -6   2   8        6.01        6.37      0.55 o 
  -5   2   8      413.68      390.41      4.98 o 
  -4   2   8     1343.67     1319.98     12.20 o 
  -3   2   8     1520.47     1565.70     20.58 o 
  -2   2   8       35.75       28.09      1.30 o 
  -1   2   8       25.32       21.39      1.64 o 
   0   2   8      256.52      251.83      4.70 o 
   1   2   8      187.41      181.81      3.00 o 
   2   2   8      564.74      556.14      6.98 o 
   3   2   8      298.16      286.42      4.35 o 
   4   2   8      321.14      302.87      4.65 o 
   5   2   8       59.32       58.96      1.80 o 
   6   2   8        1.81        1.85      0.83 o 
 -12   3   8       56.87       54.16      2.25 o 
 -11   3   8       47.45       59.06      2.30 o 
 -10   3   8       88.04       70.85      2.00 o 
  -9   3   8      565.50      585.82      7.55 o 
  -8   3   8        0.94        4.37      0.49 o 
  -7   3   8     3896.99     3840.57     38.89 o 
  -6   3   8       25.89       23.17      1.24 o 
  -5   3   8     1335.56     1329.66     14.32 o 
  -4   3   8      141.50      149.82      2.56 o 
  -3   3   8       48.84       58.24      1.46 o 
  -2   3   8       87.45       93.70      2.42 o 
  -1   3   8     1520.16     1573.06     21.01 o 
   0   3   8     1480.78     1430.09     19.39 o 
   1   3   8     2439.17     2394.89     31.50 o 
   2   3   8      261.03      267.08      4.08 o 
   3   3   8      502.53      492.62      6.54 o 
   4   3   8       15.07       16.61      2.29 o 
   5   3   8      109.04      111.30      2.57 o 
 -11   4   8      331.49      321.94      5.29 o 
 -10   4   8        1.26        2.32      0.57 o 
  -9   4   8      910.68      886.75     10.55 o 
  -8   4   8      464.91      437.66      5.97 o 
  -7   4   8      777.10      774.94     11.30 o 
  -6   4   8      258.32      250.48      3.86 o 
  -5   4   8     1020.85     1037.73     11.68 o 
  -4   4   8      631.07      630.07      9.46 o 
  -3   4   8     2994.12     2966.37     37.32 o 
  -2   4   8      286.37      276.23      7.44 o 
  -1   4   8     1401.75     1460.80     19.76 o 
   0   4   8        3.40        7.13      1.62 o 
   1   4   8      274.51      279.27      5.35 o 
   2   4   8      174.16      172.40      3.96 o 
   3   4   8      441.78      444.44      7.70 o 
   4   4   8        7.42       10.92      1.07 o 
 -10   5   8       12.21       12.67      0.94 o 
  -9   5   8       29.60       26.94      1.27 o 
  -8   5   8       18.58       18.37      1.04 o 
  -7   5   8        2.19        2.63      0.57 o 
  -6   5   8       49.76       43.84      1.48 o 
  -5   5   8       48.91       52.86      1.98 o 
  -4   5   8        4.79        3.42      0.68 o 
  -3   5   8       11.19        9.94      1.54 o 
  -2   5   8        7.88        8.49      0.90 o 
  -1   5   8        7.84        7.70      1.27 o 
   0   5   8        4.75        6.66      0.85 o 
   1   5   8       64.13       58.40      4.62 o 
   2   5   8      233.10      230.92      4.88 o 
   3   5   8       16.09       19.20      1.33 o 
  -8   6   8        1.35        2.89      1.01 o 
  -7   6   8      223.76      211.13      4.81 o 
  -6   6   8        4.44        5.10      0.93 o 
  -5   6   8      334.50      341.46      6.39 o 
  -4   6   8       25.45       23.02      1.39 o 
  -3   6   8      123.63      126.00      3.36 o 
  -2   6   8       74.58       70.90      2.44 o 
  -1   6   8      192.93      179.25      4.23 o 
   0   6   8        6.33        6.34      0.90 o 
   1   6   8       56.20       55.38      3.11 o 
  -4   7   8       21.95       17.98      1.81 o 
  -3   7   8      247.80      256.67      7.66 o 
 -12   1   9      123.12      111.49      3.35 o 
 -11   1   9      402.91      406.44      7.32 o 
 -10   1   9      223.03      233.86      4.93 o 
  -9   1   9       97.56       91.54      2.74 o 
  -8   1   9      750.28      786.28     17.81 o 
  -7   1   9       65.84       61.99      1.66 o 
  -6   1   9      953.34      944.61     10.76 o 
  -5   1   9      326.26      321.61      4.09 o 
  -4   1   9     1245.46     1245.84     11.77 o 
  -3   1   9      451.41      463.84      5.87 o 
  -2   1   9      628.96      644.52      9.61 o 
  -1   1   9       20.77       22.66      1.87 o 
   0   1   9      515.47      484.14      7.79 o 
   1   1   9      171.93      158.35      5.15 o 
   2   1   9     1350.84     1298.59     18.17 o 
   3   1   9       42.98       39.69      1.78 o 
   4   1   9      288.29      283.29      8.19 o 
 -11   2   9       81.19       69.95      3.24 o 
 -10   2   9      702.51      695.02     13.85 o 
  -9   2   9      669.08      704.76      8.74 o 
  -8   2   9      718.42      745.21      9.07 o 
  -7   2   9      628.35      666.91      8.21 o 
  -6   2   9      380.69      373.64      6.27 o 
  -5   2   9       10.82        9.29      0.66 o 
  -4   2   9      394.79      392.00      5.08 o 
  -3   2   9       75.87       81.58      2.32 o 
  -2   2   9      829.47      878.13     17.98 o 
  -1   2   9      202.24      205.39      4.20 o 
   0   2   9      828.00      815.92     12.06 o 
   1   2   9        7.69        6.03      0.81 o 
   2   2   9      418.11      438.58      5.98 o 
   3   2   9        9.92       11.77      0.84 o 
   4   2   9      512.14      526.97      8.97 o 
 -11   3   9       12.58       12.50      1.21 o 
 -10   3   9       39.33       40.87      1.94 o 
  -9   3   9        0.19        1.54      0.87 o 
  -8   3   9      229.94      219.00      3.74 o 
  -7   3   9       24.96       24.50      1.39 o 
  -6   3   9      514.27      480.43      6.15 o 
  -5   3   9       17.41       15.28      1.03 o 
  -4   3   9       14.38       16.62      1.06 o 
  -3   3   9       11.40       11.39      0.92 o 
  -2   3   9       46.57       49.98      2.50 o 
  -1   3   9      367.87      376.73      6.52 o 
   0   3   9      665.58      638.75      9.92 o 
   1   3   9       25.50       22.22      1.35 o 
   2   3   9       88.07       81.20      2.60 o 
   3   3   9        0.63        3.28      0.75 o 
   4   3   9        1.51        0.56      0.66 o 
 -10   4   9       50.55       45.62      1.65 o 
  -9   4   9       13.17       14.66      1.20 o 
  -8   4   9      163.39      155.49      2.99 o 
  -7   4   9      414.72      405.41      7.02 o 
  -6   4   9      128.10      130.76      2.58 o 
  -5   4   9       56.74       50.57      2.24 o 
  -4   4   9      127.92      123.32      3.11 o 
  -3   4   9       11.62       14.42      1.37 o 
  -2   4   9      838.31      857.58     18.10 o 
  -1   4   9       38.98       37.96      2.76 o 
   0   4   9      231.91      215.72      4.59 o 
   1   4   9       27.02       29.17      1.55 o 
   2   4   9        4.44        4.63      0.90 o 
   3   4   9       17.77       17.31      1.30 o 
  -9   5   9       10.03        9.91      1.28 o 
  -8   5   9      193.82      195.98      3.58 o 
  -7   5   9       92.47       82.74      2.13 o 
  -6   5   9      979.53      965.69     14.79 o 
  -5   5   9      276.30      268.93      5.33 o 
  -4   5   9      834.34      847.94     12.55 o 
  -3   5   9      194.87      198.18      8.17 o 
  -2   5   9      344.11      343.77      6.37 o 
  -1   5   9       42.98       39.30      2.61 o 
   0   5   9      887.82      942.72     19.99 o 
   1   5   9       22.13       21.02      1.39 o 
  -6   6   9        7.72       10.72      1.07 o 
  -5   6   9      228.37      218.25      4.83 o 
  -4   6   9      267.95      247.35      7.12 o 
  -3   6   9        9.72        9.78      1.25 o 
  -2   6   9      297.62      313.25      6.20 o 
  -1   6   9       10.58       13.21      1.15 o 
 -11   0  10        2.14        3.22      1.16 o 
 -10   0  10       88.95       93.60      4.13 o 
  -9   0  10      332.50      319.88      8.59 o 
  -8   0  10      757.28      760.10     16.07 o 
  -7   0  10      792.76      786.85     16.32 o 
  -6   0  10     1812.45     1893.19     24.76 o 
  -5   0  10      506.42      564.51      8.56 o 
  -4   0  10      588.75      626.45     13.44 o 
  -3   0  10     1679.56     1558.99     29.61 o 
  -2   0  10      198.15      187.33      5.63 o 
  -1   0  10      636.35      589.37     13.07 o 
   0   0  10      321.35      294.72      7.89 o 
   1   0  10       88.80       93.43      3.94 o 
 -11   1  10      101.78       99.03      3.08 o 
 -10   1  10      480.55      501.20      8.55 o 
  -9   1  10       49.26       49.37      2.05 o 
  -8   1  10      555.39      550.76      8.84 o 
  -7   1  10      135.39      146.05      2.78 o 
  -6   1  10      708.80      716.10      8.63 o 
  -5   1  10      571.45      583.28      8.90 o 
  -4   1  10       93.07       95.43      2.56 o 
  -3   1  10      118.54      102.20      2.69 o 
  -2   1  10        7.39        5.08      0.73 o 
  -1   1  10       67.09       72.40      2.30 o 
   0   1  10      342.70      344.40      6.25 o 
   1   1  10       25.16       24.50      1.41 o 
   2   1  10       55.32       58.16      2.24 o 
   3   1  10      110.02       93.13      2.94 o 
 -11   2  10       40.24       36.67      1.88 o 
 -10   2  10      233.11      220.86      6.71 o 
  -9   2  10        2.88        4.52      0.82 o 
  -8   2  10        7.92        6.44      0.72 o 
  -7   2  10        0.70        2.36      0.98 o 
  -6   2  10      173.95      160.16      2.94 o 
  -5   2  10        0.33        2.74      0.60 o 
  -4   2  10      448.87      401.22      9.78 o 
  -3   2  10       14.74       14.42      1.04 o 
  -2   2  10      238.67      234.27      6.79 o 
  -1   2  10       80.02       89.15      2.65 o 
   0   2  10        5.28        3.75      0.72 o 
   1   2  10       13.26        9.96      2.03 o 
   2   2  10      105.78       96.94      3.13 o 
 -10   3  10      150.49      163.72      4.08 o 
  -9   3  10      189.09      183.25      5.38 o 
  -8   3  10      764.38      783.36      9.69 o 
  -7   3  10      122.47      136.70      2.79 o 
  -6   3  10      379.35      380.96      9.62 o 
  -5   3  10       17.61       20.45      1.85 o 
  -4   3  10      271.39      264.66      5.01 o 
  -3   3  10        2.16        5.12      1.09 o 
  -2   3  10      911.30      945.52     13.76 o 
  -1   3  10       98.32       96.02      2.83 o 
   0   3  10      250.38      248.39     10.11 o 
   1   3  10      581.65      598.58      9.79 o 
   2   3  10       89.18       79.87      2.72 o 
  -9   4  10       48.27       45.80      2.76 o 
  -8   4  10      100.35      102.55      4.33 o 
  -7   4  10        0.54        1.60      0.84 o 
  -6   4  10       12.05       14.64      1.11 o 
  -5   4  10      272.82      267.33      5.20 o 
  -4   4  10      461.15      454.82      7.64 o 
  -3   4  10      316.70      321.43      7.79 o 
  -2   4  10      631.74      635.72     14.58 o 
  -1   4  10      119.46      119.20      4.77 o 
   0   4  10      560.65      603.35      9.85 o 
   1   4  10      119.05      116.23      4.79 o 
  -7   5  10        0.03        0.43      0.51 o 
  -6   5  10        8.19       12.23      1.10 o 
  -5   5  10      114.77      118.63      3.92 o 
  -4   5  10       78.70       76.96      2.59 o 
  -3   5  10       83.56       87.45      2.81 o 
  -2   5  10        0.88        2.14      0.67 o 
 -10   1  11        3.11        2.07      0.69 o 
  -9   1  11      131.37      146.37      3.76 o 
  -8   1  11       28.35       26.43      2.64 o 
  -7   1  11      494.06      496.63      6.61 o 
  -6   1  11        1.48        1.75      0.59 o 
  -5   1  11      718.31      724.37     15.59 o 
  -4   1  11        5.31        6.29      1.05 o 
  -3   1  11      307.88      316.61      5.88 o 
  -2   1  11       59.06       48.40      1.94 o 
  -1   1  11      319.44      322.03      6.09 o 
   0   1  11      165.03      152.77      5.43 o 
   1   1  11      615.83      608.02     10.06 o 
  -9   2  11      640.46      633.52     10.21 o 
  -8   2  11      153.14      163.69      3.18 o 
  -7   2  11      662.46      710.84     10.96 o 
  -6   2  11       38.16       41.13      1.81 o 
  -5   2  11      706.56      738.16     11.15 o 
  -4   2  11        5.04        7.44      1.28 o 
  -3   2  11      901.26      896.32     18.96 o 
  -2   2  11        0.93        1.47      0.76 o 
  -1   2  11      644.23      634.02     10.21 o 
   0   2  11        9.05       11.62      1.10 o 
  -8   3  11        9.59        9.57      0.82 o 
  -7   3  11        6.12        6.32      0.87 o 
  -6   3  11        2.96        4.25      0.73 o 
  -5   3  11      109.56       98.63      4.23 o 
  -4   3  11       24.39       19.79      1.87 o 
  -3   3  11      255.11      271.05      7.95 o 
  -2   3  11       11.00        9.34      1.42 o 
  -1   3  11       26.03       26.82      1.89 o 
  -6   4  11       20.81       18.06      1.88 o 
  -5   4  11       20.86       27.71      2.27 o 
  -4   4  11      148.56      145.72      5.52 o 
  -3   4  11      213.33      207.68      6.82 o 
  -8   0  12      538.85      540.41     12.63 o 
  -5   0  12      318.78      334.53      8.74 o 
  -4   0  12      147.52      169.59      5.64 o 
  -3   0  12       30.05       35.98      2.42 o 
  -2   0  12      959.13      936.07     19.86 o 
  -8   1  12       58.38       66.05      3.44 o 
  -6   1  12      260.60      262.70      7.48 o 
  -5   1  12      188.88      182.91      6.01 o 
  -4   1  12       53.77       47.56      2.83 o 
  -3   1  12      183.74      176.11      4.14 o 
  -2   1  12      261.25      259.96      5.39 o 
  -7   2  12       30.23       31.35      1.67 o 
  -6   2  12        1.08        1.62      0.92 o 
  -5   2  12        4.47        4.54      1.15 o 
  -4   2  12       87.17       93.54      4.16 o 
  -3   2  12      161.94      162.92      5.84 o 
                                                 
